# Supplementary material for: Accurate and interpretable drug-drug interaction prediction enabled by knowledge subgraph learning
Source: Commun Med (Lond). 2024 Mar 28;4:59. doi: 10.1038/s43856-024-00486-y (PMC10978847; doi:10.1038/s43856-024-00486-y)
Supplement: Supplementary file 4 — Supplementary Data 1 [file 43856_2024_486_MOESM4_ESM.zip]

Archive with 45 entries (37 files):
- supplementary_data/
- __MACOSX/._supplementary_data
- supplementary_data/.DS_Store
- __MACOSX/supplementary_data/._.DS_Store
- supplementary_data/fig2/
- supplementary_data/fig3/
- supplementary_data/fig4/
- supplementary_data/fig2/fig2a.txt
- __MACOSX/supplementary_data/fig2/._fig2a.txt
- supplementary_data/fig2/fig2b.txt
- supplementary_data/fig3/.DS_Store
- __MACOSX/supplementary_data/fig3/._.DS_Store
- supplementary_data/fig3/c/
- supplementary_data/fig3/d/
- supplementary_data/fig3/e/
- supplementary_data/fig3/b/
- supplementary_data/fig4/.DS_Store
- __MACOSX/supplementary_data/fig4/._.DS_Store
- supplementary_data/fig4/fig4d.txt
- __MACOSX/supplementary_data/fig4/._fig4d.txt
- supplementary_data/fig4/fig4c.txt
- supplementary_data/fig4/fig4b.txt
- __MACOSX/supplementary_data/fig4/._fig4b.txt
- supplementary_data/fig4/fig4a.txt
- __MACOSX/supplementary_data/fig4/._fig4a.txt
- supplementary_data/fig3/c/knowledge_subgraph.txt
- supplementary_data/fig3/c/enclosing_subgraph.txt
- supplementary_data/fig3/c/.DS_Store
- __MACOSX/supplementary_data/fig3/c/._.DS_Store
- supplementary_data/fig3/c/knowledge_subgraph_wo_resemble.txt
- supplementary_data/fig3/c/drugflow_subgraph.txt
- supplementary_data/fig3/d/knowledge_subgraph.txt
- supplementary_data/fig3/d/enclosing_subgraph.txt
- supplementary_data/fig3/d/.DS_Store
- __MACOSX/supplementary_data/fig3/d/._.DS_Store
- supplementary_data/fig3/d/knowledge_subgraph_wo_resemble.txt
- supplementary_data/fig3/d/drugflow_subgraph.txt
- supplementary_data/fig3/e/knowledge_subgraph.txt
- supplementary_data/fig3/e/enclosing_subgraph.txt
- supplementary_data/fig3/e/knowledge_subgraph_wo_resemble.txt
- supplementary_data/fig3/e/drugflow_subgraph.txt
- supplementary_data/fig3/b/knowledge_subgraph.txt
- supplementary_data/fig3/b/enclosing_subgraph.txt
- supplementary_data/fig3/b/knowledge_subgraph_wo_resemble.txt
- supplementary_data/fig3/b/drugflow_subgraph.txt
