# Supplementary material for: Accurate and interpretable drug-drug interaction prediction enabled by knowledge subgraph learning
Source: Commun Med (Lond). 2024 Mar 28;4:59. doi: 10.1038/s43856-024-00486-y (PMC10978847; doi:10.1038/s43856-024-00486-y)
Supplement: Supplementary file 4 — Supplementary Data 1 [file 43856_2024_486_MOESM4_ESM.zip › supplementary_data/fig2/fig2a.txt]

SkipGNN_mean =[32.62,55.39,60.12,70.78,81.02]
SkipGNN_err =[5.71,4.23,2.04,2.22,1.44]
SkipGNN_data_points = [
                    [33.40508656, 42.27803192, 24.53353507, 32.10668342, 30.79820851],
                    [52.19444056, 60.89427949, 59.38560894, 49.69262876, 54.785077  ],
                    [61.93484175, 62.62064323, 56.92806502, 59.07243507, 60.0255879 ],
                    [70.37673995, 74.78248308, 70.15747703, 70.65377893, 67.94755193],
                    [79.23493763, 80.34563916, 83.52345672, 81.49649139, 80.47849377]
                    ]

SumGNN_mean = [59.37,78.04,89.02,90.02,91.61]
SumGNN_err = [5.65,4.98,1.37,0.43,0.24]
SumGNN_data_points = [
                    [58.11024436, 68.08274683, 53.22403523, 63.36546455, 54.06174433], 
                    [75.89192896, 79.48687559, 76.0784362 , 71.93741528, 86.78120822], 
                    [89.82019892, 86.82489097, 89.31860073, 90.82195289, 88.29415981], 
                    [89.34215446, 90.10562353, 90.27659391, 89.80429444, 90.59414834], 
                    [91.44957736, 91.69449366, 92.04315379, 91.35089307, 91.49947453]
                    ]

KnowDDI_w_o_resemble_mean = [66.67,90.20,93.68,93.89,93.34]
KnowDDI_w_o_resemble_error = [2.00,1.56,1.08,0.11,0.08]
KnowDDI_w_o_resemble_data_points = [
                    [69.85175055, 67.18867796, 63.84576689, 66.97923167, 65.47030772], [88.8322824, 89.47206949, 89.305097, 90.22924314, 93.18182289], 
                    [93.54368511, 94.53703, 94.30163285, 91.62772355, 94.39152366], 
                    [93.88688351, 93.72502128, 93.89373699, 93.86166891, 94.06550584], [93.25663237, 93.37986022, 93.22007771, 93.43740174, 93.38394502]
                    ]
KnowDDI_mean =   [69.84,92.53,94.17,93.90,93.35]
KnowDDI_err =   [2.75,0.72,0.30,0.02,0.05]
KnowDDI_data_points = [
                    [72.16728004, 64.96279455, 72.58174092, 69.02475751, 70.48514273],
                    [92.95454402, 93.13083348, 92.72944212, 91.11120772, 92.70647676],
                    [93.83982711, 94.4424853,  94.17905658, 94.56624614, 93.84496805],
                    [93.89019615, 93.93397843, 93.89231722, 93.88735187, 93.91762529],
                    [93.2633963,  93.4139568,  93.36572699, 93.34559397, 93.3833661 ]
                    ]
