# Supplementary material for: Accurate and interpretable drug-drug interaction prediction enabled by knowledge subgraph learning
Source: Commun Med (Lond). 2024 Mar 28;4:59. doi: 10.1038/s43856-024-00486-y (PMC10978847; doi:10.1038/s43856-024-00486-y)
Supplement: Supplementary file 4 — Supplementary Data 1 [file 43856_2024_486_MOESM4_ESM.zip › supplementary_data/fig2/fig2b.txt]

SkipGNN_mean =[62.36, 62.36, 62.36, 62.36, 62.36, 62.36, 62.36, 
                62.36, 62.36, 62.36, 62.36, 62.36, 62.36, 62.36]
SkipGNN_err =[0.96,  0.96,  0.96,  0.96,  0.96,  0.96,  0.96,
            0.96,  0.96,  0.96,  0.96,  0.96,  0.96,  0.96]

SumGNN_mean = [73.71, 79.95, 82.65, 84.86, 86.06, 86.27, 86.88]
SumGNN_err = [1.09,  0.48,  0.18,  0.97,  0.58,  1.53,  0.63 ]
SumGNN_data_points = [
                        [72.19706025, 73.48794821, 74.47818447, 75.31829775, 73.0852809], 
                        [79.58783745, 79.85992199, 79.66421051, 79.72196151, 80.89835101], 
                        [82.59398858, 82.88129359, 82.3504024, 82.72811928, 82.71228498], 
                        [84.5672279, 83.08943813, 85.38592293, 85.7622842, 85.49686719], 
                        [85.73437958, 85.82347854, 85.49487637, 86.06906919, 87.15498962], 
                        [84.89028141, 87.28252945, 84.24983904, 88.42123092, 86.48559694], 
                        [86.67611456, 87.27643166, 85.73856332, 87.33433136, 87.39866432]
                        ]

KnowDDI_w_o_resemble_mean = [78.99,83.77,85.32,88.21,89.93,90.60,91.14]
KnowDDI_w_o_resemble_error = [0.43,0.47,0.63,0.35,0.50,0.16,0.48]
KnowDDI_w_o_resemble_data_points  = [
                        [78.78810724, 78.88418478, 78.51260518, 79.79979424, 78.94773841], 
                        [83.22053408, 84.61304666, 83.80697251, 83.70883888, 83.49597792], 
                        [86.57417535, 84.97326567, 85.11692042, 84.92122731, 84.99338599], 
                        [87.88215443, 88.20822422, 88.71879147, 87.80150217, 88.46368805], 
                        [90.29389887, 90.68177772, 89.36840986, 89.46780168, 89.86240049], 
                        [90.36830988, 90.58008978, 90.71709784, 90.82323146, 90.53385286], 
                        [90.63811363, 91.01851181, 90.73488171, 91.93667423, 91.39250568]
                        ]

KnowDDI_mean = [81.91, 85.31, 87.92, 89.36, 90.97, 91.27, 91.67]
KnowDDI_err = [0.94,  0.95,  0.50,  0.22,  0.63,  0.63,  0.37 ]
KnowDDI_data_points = [
                        [82.65305844, 82.92472369, 80.38237151, 82.28567479, 81.28718851], 
                        [84.48574446, 86.36824111, 84.68412663, 84.46485657, 86.56492154], 
                        [87.2001146, 88.24974325, 87.4180921, 88.41705691, 88.29794286], 
                        [89.3606372, 89.56455152, 89.6356456, 89.20087086, 89.05875208], 
                        [91.09130975, 89.96411155, 91.72082386, 90.59763833, 91.48036364], 
                        [91.54242282, 90.68998207, 90.87996546, 92.3837793, 90.85139507], 
                        [91.19005314, 92.0229017, 91.26660744, 91.78942709, 92.06349499]
                        ]
