# Supplementary material for: Accurate and interpretable drug-drug interaction prediction enabled by knowledge subgraph learning
Source: Commun Med (Lond). 2024 Mar 28;4:59. doi: 10.1038/s43856-024-00486-y (PMC10978847; doi:10.1038/s43856-024-00486-y)
Supplement: Supplementary file 4 — Supplementary Data 1 [file 43856_2024_486_MOESM4_ESM.zip › supplementary_data/fig4/fig4d.txt]

{
    "2": {
        "color": "#1f77b4",
        "position": [
            [
                1.0,
                0.4219527542591095
            ],
            [
                0.9737545251846313,
                0.4264599680900574
            ],
            [
                0.9399778246879578,
                0.4258175492286682
            ],
            [
                0.9345107078552246,
                0.41925284266471863
            ],
            [
                0.9913262128829956,
                0.40511319041252136
            ],
            [
                0.9676839709281921,
                0.412995845079422
            ],
            [
                0.9926818609237671,
                0.41008687019348145
            ],
            [
                0.9939747452735901,
                0.4097447395324707
            ],
            [
                0.9795824289321899,
                0.40786829590797424
            ],
            [
                0.9824497103691101,
                0.43585675954818726
            ],
            [
                0.9680569171905518,
                0.4374895989894867
            ],
            [
                0.9544385671615601,
                0.4426990747451782
            ],
            [
                0.9646144509315491,
                0.4161634147167206
            ],
            [
                0.9730134606361389,
                0.42565590143203735
            ],
            [
                0.9439278841018677,
                0.4053541421890259
            ],
            [
                0.9449259042739868,
                0.4186800420284271
            ],
            [
                0.9795847535133362,
                0.3963523507118225
            ],
            [
                0.9690374135971069,
                0.3983672559261322
            ],
            [
                0.9789563417434692,
                0.4106126129627228
            ],
            [
                0.9940524101257324,
                0.4142943024635315
            ],
            [
                0.9595565795898438,
                0.44461771845817566
            ],
            [
                0.9649138450622559,
                0.40462300181388855
            ],
            [
                0.9799227714538574,
                0.39928820729255676
            ],
            [
                0.9883577823638916,
                0.42953231930732727
            ],
            [
                0.9990937113761902,
                0.39332902431488037
            ],
            [
                0.9687526226043701,
                0.44756370782852173
            ],
            [
                0.9881030917167664,
                0.4117574691772461
            ],
            [
                0.9626442193984985,
                0.39708131551742554
            ],
            [
                0.9735722541809082,
                0.40774863958358765
            ],
            [
                0.9859780669212341,
                0.39147868752479553
            ],
            [
                0.9729300737380981,
                0.3936508297920227
            ],
            [
                0.9865939617156982,
                0.43391701579093933
            ],
            [
                0.4365856647491455,
                0.26147696375846863
            ],
            [
                0.9476674199104309,
                0.4059808552265167
            ],
            [
                0.9804556965827942,
                0.41696035861968994
            ],
            [
                0.9416636824607849,
                0.4115922152996063
            ],
            [
                0.9453756809234619,
                0.41098374128341675
            ],
            [
                0.9890961647033691,
                0.42485567927360535
            ],
            [
                0.948439359664917,
                0.4147173762321472
            ],
            [
                0.9665974378585815,
                0.3880169093608856
            ],
            [
                0.987492561340332,
                0.39534521102905273
            ],
            [
                0.9883800148963928,
                0.3997909128665924
            ],
            [
                0.980879008769989,
                0.4132349193096161
            ],
            [
                0.9737239480018616,
                0.4475545585155487
            ],
            [
                0.9793145656585693,
                0.4290218651294708
            ],
            [
                0.9353521466255188,
                0.42156773805618286
            ],
            [
                0.9650434851646423,
                0.4328748881816864
            ],
            [
                0.9400483965873718,
                0.4073759615421295
            ],
            [
                0.978486180305481,
                0.4148467481136322
            ],
            [
                0.9757608771324158,
                0.38593682646751404
            ]
        ]
    },
    "57": {
        "color": "#ff7f0e",
        "position": [
            [
                0.5043936967849731,
                0.7827388644218445
            ],
            [
                0.5142704844474792,
                0.7550336122512817
            ],
            [
                0.5446817874908447,
                0.7679104804992676
            ],
            [
                0.48737913370132446,
                0.7496256232261658
            ],
            [
                0.5232292413711548,
                0.7714203596115112
            ],
            [
                0.5144041776657104,
                0.775149405002594
            ],
            [
                0.48993825912475586,
                0.31921765208244324
            ],
            [
                0.48816969990730286,
                0.7502672076225281
            ],
            [
                0.5223514437675476,
                0.7788056135177612
            ],
            [
                0.5440207123756409,
                0.7730053067207336
            ],
            [
                0.5415555834770203,
                0.7976134419441223
            ],
            [
                0.5258252620697021,
                0.7796472311019897
            ],
            [
                0.5665867328643799,
                0.7565455436706543
            ],
            [
                0.5064496994018555,
                0.8065677285194397
            ],
            [
                0.5252167582511902,
                0.7382630705833435
            ],
            [
                0.5299570560455322,
                0.8015320897102356
            ],
            [
                0.5107383728027344,
                0.7510420680046082
            ],
            [
                0.5382939577102661,
                0.8302197456359863
            ],
            [
                0.5472404956817627,
                0.7933890223503113
            ],
            [
                0.536196231842041,
                0.7909071445465088
            ],
            [
                0.5380709767341614,
                0.8300472497940063
            ],
            [
                0.5435589551925659,
                0.8008238077163696
            ],
            [
                0.5635512471199036,
                0.7581120133399963
            ],
            [
                0.4893611669540405,
                0.7864105701446533
            ],
            [
                0.5624164342880249,
                0.803560733795166
            ],
            [
                0.5657062530517578,
                0.7552046775817871
            ],
            [
                0.5326443314552307,
                0.7394135594367981
            ],
            [
                0.5207768082618713,
                0.7698073983192444
            ],
            [
                0.5054312348365784,
                0.797533392906189
            ],
            [
                0.5301220417022705,
                0.7697103023529053
            ],
            [
                0.524109959602356,
                0.7874784469604492
            ],
            [
                0.5316498279571533,
                0.7934533357620239
            ],
            [
                0.5283960103988647,
                0.74913090467453
            ],
            [
                0.5138475298881531,
                0.7683281302452087
            ],
            [
                0.5310790538787842,
                0.7953336834907532
            ],
            [
                0.5410143733024597,
                0.7674617767333984
            ],
            [
                0.5377614498138428,
                0.7796550989151001
            ],
            [
                0.5277111530303955,
                0.755912184715271
            ],
            [
                0.5079597234725952,
                0.7969222068786621
            ],
            [
                0.4889813959598541,
                0.7862745523452759
            ],
            [
                0.5048363208770752,
                0.7832399606704712
            ],
            [
                0.5256747603416443,
                0.7418679594993591
            ],
            [
                0.5620723962783813,
                0.8030107021331787
            ],
            [
                0.5075850486755371,
                0.8004904985427856
            ],
            [
                0.5381022691726685,
                0.7938219904899597
            ],
            [
                0.5316089987754822,
                0.7769981622695923
            ],
            [
                0.5441936254501343,
                0.7987648248672485
            ],
            [
                0.5424076318740845,
                0.766804039478302
            ],
            [
                0.5326504707336426,
                0.7378969788551331
            ],
            [
                0.5347683429718018,
                0.7724109292030334
            ]
        ]
    },
    "39": {
        "color": "#2ca02c",
        "position": [
            [
                0.06576234102249146,
                0.028420619666576385
            ],
            [
                0.030604852363467216,
                0.04894496873021126
            ],
            [
                0.04896516725420952,
                0.02253330871462822
            ],
            [
                0.032192595303058624,
                0.021287834271788597
            ],
            [
                0.03047279827296734,
                0.06691818684339523
            ],
            [
                0.010431842878460884,
                0.0414251908659935
            ],
            [
                0.07283228635787964,
                0.031093474477529526
            ],
            [
                0.026860814541578293,
                0.0390172116458416
            ],
            [
                0.04953990876674652,
                0.023059997707605362
            ],
            [
                0.04181954637169838,
                0.035735879093408585
            ],
            [
                0.02811232954263687,
                0.018345948308706284
            ],
            [
                0.020078619942069054,
                0.04754059389233589
            ],
            [
                0.013571266084909439,
                0.03785453364253044
            ],
            [
                0.021181004121899605,
                0.019290508702397346
            ],
            [
                0.03437371924519539,
                0.04972979798913002
            ],
            [
                0.005941587965935469,
                0.047371331602334976
            ],
            [
                0.04750462621450424,
                0.05032983422279358
            ],
            [
                0.03657321631908417,
                0.06273152679204941
            ],
            [
                0.011944446712732315,
                0.06387115269899368
            ],
            [
                0.013575277291238308,
                0.039160892367362976
            ],
            [
                0.03153935447335243,
                0.07118260860443115
            ],
            [
                0.019985107704997063,
                0.059422723948955536
            ],
            [
                0.0371064767241478,
                0.05516660958528519
            ],
            [
                0.0678466260433197,
                0.0007062762160785496
            ],
            [
                0.06798510253429413,
                0.0
            ],
            [
                0.06649430841207504,
                0.023036379367113113
            ],
            [
                0.032998938113451004,
                0.046643227338790894
            ],
            [
                0.05328978970646858,
                0.03262284770607948
            ],
            [
                0.03388263285160065,
                0.06518083810806274
            ],
            [
                0.019772455096244812,
                0.05307568609714508
            ],
            [
                0.009020962752401829,
                0.026946265250444412
            ],
            [
                0.06437785178422928,
                0.01937391608953476
            ],
            [
                0.06176897510886192,
                0.011568181216716766
            ],
            [
                0.06818484514951706,
                0.0011401103110983968
            ],
            [
                0.04159436374902725,
                0.06221170350909233
            ],
            [
                0.05541564151644707,
                0.03371633589267731
            ],
            [
                0.01055900752544403,
                0.05854140967130661
            ],
            [
                0.06127556040883064,
                0.021924348548054695
            ],
            [
                0.06681502610445023,
                0.017801282927393913
            ],
            [
                0.01343428436666727,
                0.022348910570144653
            ],
            [
                0.028631070628762245,
                0.04553268477320671
            ],
            [
                0.05268838629126549,
                0.03411426022648811
            ],
            [
                0.01297085452824831,
                0.036814190447330475
            ],
            [
                0.0340215228497982,
                0.048662204295396805
            ],
            [
                0.0,
                0.08534697443246841
            ],
            [
                0.018490878865122795,
                0.017613254487514496
            ],
            [
                3.338593160151504e-05,
                0.0889904573559761
            ],
            [
                0.030344869941473007,
                0.030191076919436455
            ],
            [
                0.06540242582559586,
                0.019662847742438316
            ],
            [
                0.06451846659183502,
                0.030431723222136497
            ]
        ]
    },
    "75": {
        "color": "#d62728",
        "position": [
            [
                0.24114014208316803,
                0.5981870293617249
            ],
            [
                0.242791548371315,
                0.5949721336364746
            ],
            [
                0.24374869465827942,
                0.6041774153709412
            ],
            [
                0.22488448023796082,
                0.6255828142166138
            ],
            [
                0.2514961361885071,
                0.5806836485862732
            ],
            [
                0.25670966506004333,
                0.6146301627159119
            ],
            [
                0.23834602534770966,
                0.580105721950531
            ],
            [
                0.20433887839317322,
                0.6301342248916626
            ],
            [
                0.19941706955432892,
                0.5985864400863647
            ],
            [
                0.22896713018417358,
                0.6114897131919861
            ],
            [
                0.19946251809597015,
                0.6027538776397705
            ],
            [
                0.2505684792995453,
                0.6041243672370911
            ],
            [
                0.2681030333042145,
                0.6017889976501465
            ],
            [
                0.253131628036499,
                0.6037859320640564
            ],
            [
                0.2694076597690582,
                0.5950074195861816
            ],
            [
                0.19457536935806274,
                0.6139252185821533
            ],
            [
                0.25808361172676086,
                0.6269719004631042
            ],
            [
                0.22891812026500702,
                0.6295651793479919
            ],
            [
                0.22245320677757263,
                0.58260577917099
            ],
            [
                0.19631053507328033,
                0.603751540184021
            ],
            [
                0.2132779359817505,
                0.5850920677185059
            ],
            [
                0.20829565823078156,
                0.594147264957428
            ],
            [
                0.2369190901517868,
                0.6060930490493774
            ],
            [
                0.2590634822845459,
                0.6234734058380127
            ],
            [
                0.25672295689582825,
                0.5822983980178833
            ],
            [
                0.24175599217414856,
                0.6406659483909607
            ],
            [
                0.45043760538101196,
                0.4929724335670471
            ],
            [
                0.2411266714334488,
                0.5997123718261719
            ],
            [
                0.19838133454322815,
                0.5998499393463135
            ],
            [
                0.21456213295459747,
                0.6001666188240051
            ],
            [
                0.21848133206367493,
                0.6388000845909119
            ],
            [
                0.21990105509757996,
                0.5811094641685486
            ],
            [
                0.2510623037815094,
                0.6309203505516052
            ],
            [
                0.2110133171081543,
                0.5837894082069397
            ],
            [
                0.19636858999729156,
                0.6104899048805237
            ],
            [
                0.19883285462856293,
                0.6172986030578613
            ],
            [
                0.2229679822921753,
                0.5798586010932922
            ],
            [
                0.24232259392738342,
                0.6384716629981995
            ],
            [
                0.20535293221473694,
                0.6098621487617493
            ],
            [
                0.23825299739837646,
                0.6101009249687195
            ],
            [
                0.21379469335079193,
                0.6007411479949951
            ],
            [
                0.20591139793395996,
                0.6062561869621277
            ],
            [
                0.25671640038490295,
                0.6107425093650818
            ],
            [
                0.2179454118013382,
                0.6142598390579224
            ],
            [
                0.2270822525024414,
                0.5809621214866638
            ],
            [
                0.2433089315891266,
                0.610116720199585
            ],
            [
                0.19655060768127441,
                0.6043895483016968
            ],
            [
                0.24258901178836823,
                0.5780121684074402
            ],
            [
                0.25735846161842346,
                0.605269730091095
            ],
            [
                0.20795093476772308,
                0.6207155585289001
            ]
        ]
    },
    "73": {
        "color": "#9467bd",
        "position": [
            [
                0.7373443245887756,
                0.9237380027770996
            ],
            [
                0.7552823424339294,
                0.9555543065071106
            ],
            [
                0.7430082559585571,
                0.9478331208229065
            ],
            [
                0.7682268619537354,
                0.97234046459198
            ],
            [
                0.7612711191177368,
                0.9208669662475586
            ],
            [
                0.768181324005127,
                0.9793517589569092
            ],
            [
                0.7534487843513489,
                0.9621266722679138
            ],
            [
                0.7894657850265503,
                0.9759262800216675
            ],
            [
                0.7910887002944946,
                0.9807253479957581
            ],
            [
                0.7532919645309448,
                0.9665915966033936
            ],
            [
                0.7574101090431213,
                0.9335238933563232
            ],
            [
                0.7958315014839172,
                0.9479753971099854
            ],
            [
                0.7771570086479187,
                0.930378794670105
            ],
            [
                0.7635461688041687,
                0.998691737651825
            ],
            [
                0.741408109664917,
                0.9621028900146484
            ],
            [
                0.7782084941864014,
                0.9739494919776917
            ],
            [
                0.7886098623275757,
                0.9378060698509216
            ],
            [
                0.7490345239639282,
                0.9390240907669067
            ],
            [
                0.7417740821838379,
                0.9759267568588257
            ],
            [
                0.7641175985336304,
                0.9394537210464478
            ],
            [
                0.7760317325592041,
                0.9367803931236267
            ],
            [
                0.787226140499115,
                0.9788925647735596
            ],
            [
                0.7768517732620239,
                0.9558976888656616
            ],
            [
                0.760754406452179,
                0.9381539225578308
            ],
            [
                0.7872568368911743,
                0.9460065364837646
            ],
            [
                0.7464601397514343,
                0.962873637676239
            ],
            [
                0.7842535972595215,
                0.9899585247039795
            ],
            [
                0.7661251425743103,
                0.9817121624946594
            ],
            [
                0.7939720749855042,
                0.9677122831344604
            ],
            [
                0.7795445919036865,
                0.9622601270675659
            ],
            [
                0.7679876685142517,
                0.9856049418449402
            ],
            [
                0.7658016085624695,
                0.9791951775550842
            ],
            [
                0.7548370957374573,
                0.9436525702476501
            ],
            [
                0.7788463830947876,
                0.9885492920875549
            ],
            [
                0.7759732007980347,
                0.9845696091651917
            ],
            [
                0.7453616261482239,
                0.9813616871833801
            ],
            [
                0.7849893569946289,
                0.9645341634750366
            ],
            [
                0.7633088827133179,
                0.986701488494873
            ],
            [
                0.7507975697517395,
                0.9707829356193542
            ],
            [
                0.7955120205879211,
                0.973875105381012
            ],
            [
                0.794564425945282,
                0.9493122100830078
            ],
            [
                0.7696017622947693,
                1.0
            ],
            [
                0.7566015720367432,
                0.9567492008209229
            ],
            [
                0.7665622234344482,
                0.9538934826850891
            ],
            [
                0.7779274582862854,
                0.9741478562355042
            ],
            [
                0.778509795665741,
                0.9309815764427185
            ],
            [
                0.786094605922699,
                0.9830048680305481
            ],
            [
                0.7784913182258606,
                0.9629902839660645
            ],
            [
                0.7814017534255981,
                0.9453322887420654
            ],
            [
                0.7982304096221924,
                0.9493981003761292
            ]
        ]
    },
    "59": {
        "color": "#8c564b",
        "position": [
            [
                0.3916850686073303,
                0.23980043828487396
            ],
            [
                0.36984121799468994,
                0.22666454315185547
            ],
            [
                0.41551798582077026,
                0.29601386189460754
            ],
            [
                0.3656761646270752,
                0.22640740871429443
            ],
            [
                0.40563085675239563,
                0.24956417083740234
            ],
            [
                0.5231261253356934,
                0.5020239353179932
            ],
            [
                0.5145412683486938,
                0.49604055285453796
            ],
            [
                0.40873974561691284,
                0.2727394104003906
            ],
            [
                0.3937188386917114,
                0.2896440923213959
            ],
            [
                0.38849198818206787,
                0.23558463156223297
            ],
            [
                0.39623573422431946,
                0.28469520807266235
            ],
            [
                0.40808606147766113,
                0.31202274560928345
            ],
            [
                0.392977774143219,
                0.21274200081825256
            ],
            [
                0.3795492649078369,
                0.2921063303947449
            ],
            [
                0.3856649100780487,
                0.22816850244998932
            ],
            [
                0.3653320074081421,
                0.2524951994419098
            ],
            [
                0.3891204595565796,
                0.20520350337028503
            ],
            [
                0.38979572057724,
                0.2490481734275818
            ],
            [
                0.3886793255805969,
                0.30085501074790955
            ],
            [
                0.4182007610797882,
                0.27256956696510315
            ],
            [
                0.4162556231021881,
                0.20959322154521942
            ],
            [
                0.5432640314102173,
                0.49682512879371643
            ],
            [
                0.5328356623649597,
                0.4905131757259369
            ],
            [
                0.3921850323677063,
                0.28726664185523987
            ],
            [
                0.3957655429840088,
                0.28977319598197937
            ],
            [
                0.36706918478012085,
                0.2556276023387909
            ],
            [
                0.39832761883735657,
                0.2378750592470169
            ],
            [
                0.38731682300567627,
                0.3012007474899292
            ],
            [
                0.40856534242630005,
                0.25122302770614624
            ],
            [
                0.38922104239463806,
                0.22393275797367096
            ],
            [
                0.3986159563064575,
                0.23684169352054596
            ],
            [
                0.40053558349609375,
                0.3028492331504822
            ],
            [
                0.4157055914402008,
                0.23991595208644867
            ],
            [
                0.48173758387565613,
                0.4301075339317322
            ],
            [
                0.39269471168518066,
                0.30084770917892456
            ],
            [
                0.514918863773346,
                0.49526146054267883
            ],
            [
                0.41638004779815674,
                0.20819886028766632
            ],
            [
                0.3631019592285156,
                0.22186680138111115
            ],
            [
                0.378813773393631,
                0.21271707117557526
            ],
            [
                0.3360903263092041,
                0.2965398132801056
            ],
            [
                0.4112335741519928,
                0.24866081774234772
            ],
            [
                0.3821403682231903,
                0.22754248976707458
            ],
            [
                0.4138280153274536,
                0.21015627682209015
            ],
            [
                0.39598843455314636,
                0.21877411007881165
            ],
            [
                0.39624103903770447,
                0.2224857360124588
            ],
            [
                0.36238425970077515,
                0.25617873668670654
            ],
            [
                0.41343268752098083,
                0.29372379183769226
            ],
            [
                0.3850725591182709,
                0.22896866500377655
            ],
            [
                0.48036983609199524,
                0.43207570910453796
            ],
            [
                0.3919944763183594,
                0.3023057281970978
            ]
        ]
    },
    "19": {
        "color": "#e377c2",
        "position": [
            [
                0.3694817125797272,
                0.41447222232818604
            ],
            [
                0.41843411326408386,
                0.4106396436691284
            ],
            [
                0.36768776178359985,
                0.41729089617729187
            ],
            [
                0.41065722703933716,
                0.44610312581062317
            ],
            [
                0.34900617599487305,
                0.35936832427978516
            ],
            [
                0.45402640104293823,
                0.4135676324367523
            ],
            [
                0.41508474946022034,
                0.4101790487766266
            ],
            [
                0.43084385991096497,
                0.3513709306716919
            ],
            [
                0.465175986289978,
                0.3923667073249817
            ],
            [
                0.45064398646354675,
                0.4360862374305725
            ],
            [
                0.39672142267227173,
                0.44892168045043945
            ],
            [
                0.443970650434494,
                0.3801356852054596
            ],
            [
                0.4606287479400635,
                0.43457576632499695
            ],
            [
                0.4103652834892273,
                0.3773963153362274
            ],
            [
                0.4277563691139221,
                0.4478098750114441
            ],
            [
                0.458867609500885,
                0.4328887462615967
            ],
            [
                0.42617008090019226,
                0.3561491072177887
            ],
            [
                0.4069387912750244,
                0.4495300352573395
            ],
            [
                0.47559863328933716,
                0.34487879276275635
            ],
            [
                0.43459129333496094,
                0.41795650124549866
            ],
            [
                0.4244593679904938,
                0.4114286005496979
            ],
            [
                0.4247405529022217,
                0.38898035883903503
            ],
            [
                0.3102182149887085,
                0.3444923162460327
            ],
            [
                0.4579191207885742,
                0.4152023196220398
            ],
            [
                0.4309312403202057,
                0.3516826629638672
            ],
            [
                0.4179561734199524,
                0.40866878628730774
            ],
            [
                0.45912817120552063,
                0.4331541061401367
            ],
            [
                0.44056379795074463,
                0.3804560899734497
            ],
            [
                0.456287145614624,
                0.43354570865631104
            ],
            [
                0.3913304805755615,
                0.397214412689209
            ],
            [
                0.4050629436969757,
                0.4262251555919647
            ],
            [
                0.5027711987495422,
                0.33600547909736633
            ],
            [
                0.4106065630912781,
                0.37057334184646606
            ],
            [
                0.4112212657928467,
                0.45637816190719604
            ],
            [
                0.4100593030452728,
                0.451740562915802
            ],
            [
                0.37018293142318726,
                0.41634365916252136
            ],
            [
                0.3748582601547241,
                0.3997277617454529
            ],
            [
                0.4395637810230255,
                0.3852468729019165
            ],
            [
                0.42225387692451477,
                0.445444792509079
            ],
            [
                0.40794962644577026,
                0.43622636795043945
            ],
            [
                0.4555584490299225,
                0.44473370909690857
            ],
            [
                0.4089893102645874,
                0.4368630349636078
            ],
            [
                0.4186258316040039,
                0.4085904657840729
            ],
            [
                0.4607691168785095,
                0.37233203649520874
            ],
            [
                0.4786059260368347,
                0.45367318391799927
            ],
            [
                0.37656667828559875,
                0.4027680456638336
            ],
            [
                0.4120926558971405,
                0.42169150710105896
            ],
            [
                0.39999279379844666,
                0.44756144285202026
            ],
            [
                0.4000111520290375,
                0.44192543625831604
            ],
            [
                0.4450216591358185,
                0.40023449063301086
            ]
        ]
    },
    "3": {
        "color": "#7f7f7f",
        "position": [
            [
                0.5281609892845154,
                0.40493810176849365
            ],
            [
                0.5235884189605713,
                0.4688878059387207
            ],
            [
                0.544980525970459,
                0.45238643884658813
            ],
            [
                0.5457099676132202,
                0.5100145936012268
            ],
            [
                0.5497420430183411,
                0.4828011989593506
            ],
            [
                0.5837520360946655,
                0.4545533359050751
            ],
            [
                0.5449889302253723,
                0.4614567756652832
            ],
            [
                0.5272921323776245,
                0.49055173993110657
            ],
            [
                0.5773977041244507,
                0.4795804023742676
            ],
            [
                0.5333896279335022,
                0.4161694645881653
            ],
            [
                0.5517558455467224,
                0.4733637869358063
            ],
            [
                0.5830234885215759,
                0.4519326388835907
            ],
            [
                0.5623838901519775,
                0.49069175124168396
            ],
            [
                0.5469622611999512,
                0.4483729898929596
            ],
            [
                0.6020503640174866,
                0.44806310534477234
            ],
            [
                0.5629348754882812,
                0.4776645600795746
            ],
            [
                0.5486425161361694,
                0.44472184777259827
            ],
            [
                0.562662661075592,
                0.4072611331939697
            ],
            [
                0.525959312915802,
                0.499263197183609
            ],
            [
                0.5320001840591431,
                0.4160407781600952
            ],
            [
                0.5647061467170715,
                0.41710492968559265
            ],
            [
                0.5570344924926758,
                0.46530410647392273
            ],
            [
                0.6140203475952148,
                0.4366597831249237
            ],
            [
                0.5784087181091309,
                0.4469948709011078
            ],
            [
                0.6129173040390015,
                0.43324705958366394
            ],
            [
                0.5856330990791321,
                0.4560399353504181
            ],
            [
                0.51936274766922,
                0.46109747886657715
            ],
            [
                0.5238061547279358,
                0.46899282932281494
            ],
            [
                0.5262621641159058,
                0.4699079394340515
            ],
            [
                0.5522171854972839,
                0.4617404043674469
            ],
            [
                0.5541567802429199,
                0.4756985902786255
            ],
            [
                0.5446643829345703,
                0.46863409876823425
            ],
            [
                0.5101500749588013,
                0.4279513955116272
            ],
            [
                0.5393363833427429,
                0.4851980209350586
            ],
            [
                0.5496469140052795,
                0.4132039248943329
            ],
            [
                0.5576770901679993,
                0.4778441786766052
            ],
            [
                0.5066646337509155,
                0.4257628917694092
            ],
            [
                0.5569602251052856,
                0.39756205677986145
            ],
            [
                0.5504804253578186,
                0.5056406855583191
            ],
            [
                0.5343063473701477,
                0.41771602630615234
            ],
            [
                0.54607093334198,
                0.4264625012874603
            ],
            [
                0.5563613176345825,
                0.42995601892471313
            ],
            [
                0.5595943331718445,
                0.42300838232040405
            ],
            [
                0.573034942150116,
                0.4311821460723877
            ],
            [
                0.5357149839401245,
                0.4218173623085022
            ],
            [
                0.5602073669433594,
                0.500380277633667
            ],
            [
                0.5371641516685486,
                0.4073444604873657
            ],
            [
                0.5685030221939087,
                0.4331805408000946
            ],
            [
                0.6140871644020081,
                0.4365174472332001
            ],
            [
                0.5787853002548218,
                0.48907601833343506
            ]
        ]
    },
    "13": {
        "color": "#bcbd22",
        "position": [
            [
                0.3500746190547943,
                0.2805117070674896
            ],
            [
                0.3516312539577484,
                0.28051483631134033
            ],
            [
                0.22542423009872437,
                0.2982947528362274
            ],
            [
                0.23498328030109406,
                0.33486267924308777
            ],
            [
                0.20991934835910797,
                0.3055071234703064
            ],
            [
                0.228362575173378,
                0.3060923218727112
            ],
            [
                0.2732016146183014,
                0.32005080580711365
            ],
            [
                0.23051922023296356,
                0.3324267864227295
            ],
            [
                0.23054245114326477,
                0.3072878122329712
            ],
            [
                0.23967982828617096,
                0.2934117913246155
            ],
            [
                0.2754250466823578,
                0.3253113925457001
            ],
            [
                0.20783455669879913,
                0.3113771975040436
            ],
            [
                0.24078044295310974,
                0.3238898813724518
            ],
            [
                0.26331835985183716,
                0.30857011675834656
            ],
            [
                0.235239177942276,
                0.3096332848072052
            ],
            [
                0.22204911708831787,
                0.333395779132843
            ],
            [
                0.2203080803155899,
                0.30077826976776123
            ],
            [
                0.26860111951828003,
                0.3184996545314789
            ],
            [
                0.20821957290172577,
                0.32406365871429443
            ],
            [
                0.23417392373085022,
                0.2965226471424103
            ],
            [
                0.27409353852272034,
                0.3021036684513092
            ],
            [
                0.2613671123981476,
                0.3243870735168457
            ],
            [
                0.21991313993930817,
                0.3286338150501251
            ],
            [
                0.28129568696022034,
                0.3176226317882538
            ],
            [
                0.23541304469108582,
                0.30403947830200195
            ],
            [
                0.20606625080108643,
                0.31230276823043823
            ],
            [
                0.21037495136260986,
                0.307669073343277
            ],
            [
                0.23112235963344574,
                0.3230525851249695
            ],
            [
                0.23814509809017181,
                0.3289657235145569
            ],
            [
                0.21267691254615784,
                0.3119891881942749
            ],
            [
                0.2334619164466858,
                0.31517669558525085
            ],
            [
                0.23697081208229065,
                0.29782381653785706
            ],
            [
                0.21626749634742737,
                0.2872697412967682
            ],
            [
                0.2626097798347473,
                0.3421282470226288
            ],
            [
                0.22698509693145752,
                0.3119051158428192
            ],
            [
                0.22184684872627258,
                0.3006167411804199
            ],
            [
                0.28351283073425293,
                0.31989502906799316
            ],
            [
                0.22389301657676697,
                0.32951831817626953
            ],
            [
                0.2815672755241394,
                0.3305507302284241
            ],
            [
                0.2255554050207138,
                0.29796722531318665
            ],
            [
                0.22484320402145386,
                0.31034916639328003
            ],
            [
                0.26637354493141174,
                0.31801852583885193
            ],
            [
                0.20666611194610596,
                0.3200553357601166
            ],
            [
                0.2819291055202484,
                0.3195748031139374
            ],
            [
                0.20725823938846588,
                0.3085009455680847
            ],
            [
                0.21906623244285583,
                0.2996976971626282
            ],
            [
                0.2781669795513153,
                0.31880009174346924
            ],
            [
                0.22436602413654327,
                0.28586411476135254
            ],
            [
                0.26981121301651,
                0.31668275594711304
            ],
            [
                0.26811349391937256,
                0.3168046474456787
            ]
        ]
    },
    "72": {
        "color": "#17becf",
        "position": [
            [
                0.439875990152359,
                0.3067682981491089
            ],
            [
                0.5174245238304138,
                0.33720675110816956
            ],
            [
                0.4989170730113983,
                0.3260277211666107
            ],
            [
                0.45054081082344055,
                0.3458162546157837
            ],
            [
                0.4777589440345764,
                0.3446348011493683
            ],
            [
                0.5256531238555908,
                0.3647398352622986
            ],
            [
                0.49250122904777527,
                0.3232782781124115
            ],
            [
                0.5202620625495911,
                0.3300025165081024
            ],
            [
                0.46880248188972473,
                0.37395554780960083
            ],
            [
                0.47414302825927734,
                0.2832354009151459
            ],
            [
                0.533043384552002,
                0.35905513167381287
            ],
            [
                0.49131128191947937,
                0.3172919750213623
            ],
            [
                0.44683241844177246,
                0.3715120851993561
            ],
            [
                0.4658307731151581,
                0.3276243805885315
            ],
            [
                0.49118146300315857,
                0.36121535301208496
            ],
            [
                0.2696720063686371,
                0.5627194046974182
            ],
            [
                0.4720798432826996,
                0.3116040527820587
            ],
            [
                0.5231128334999084,
                0.31443944573402405
            ],
            [
                0.5007936954498291,
                0.3116079866886139
            ],
            [
                0.4966908097267151,
                0.3956601619720459
            ],
            [
                0.4673363268375397,
                0.2814907133579254
            ],
            [
                0.46756303310394287,
                0.28169503808021545
            ],
            [
                0.5057180523872375,
                0.3219442069530487
            ],
            [
                0.5112783908843994,
                0.36776700615882874
            ],
            [
                0.5069462060928345,
                0.28862378001213074
            ],
            [
                0.4932733476161957,
                0.39771321415901184
            ],
            [
                0.4994810223579407,
                0.30940884351730347
            ],
            [
                0.507858395576477,
                0.28651559352874756
            ],
            [
                0.2989390194416046,
                0.5412134528160095
            ],
            [
                0.5280712842941284,
                0.460376501083374
            ],
            [
                0.509469747543335,
                0.26998698711395264
            ],
            [
                0.4941125512123108,
                0.36601826548576355
            ],
            [
                0.4983821213245392,
                0.3109259009361267
            ],
            [
                0.5050413608551025,
                0.3127199709415436
            ],
            [
                0.5098692774772644,
                0.3033464252948761
            ],
            [
                0.4970647990703583,
                0.38014236092567444
            ],
            [
                0.4793577194213867,
                0.3411840796470642
            ],
            [
                0.5196349024772644,
                0.337429940700531
            ],
            [
                0.48280853033065796,
                0.39746010303497314
            ],
            [
                0.4865950047969818,
                0.33672672510147095
            ],
            [
                0.7180656790733337,
                0.9651513695716858
            ],
            [
                0.42144811153411865,
                0.2976120412349701
            ],
            [
                0.4286813735961914,
                0.20193098485469818
            ],
            [
                0.506608784198761,
                0.2658178508281708
            ],
            [
                0.4769735336303711,
                0.2843663692474365
            ],
            [
                0.7181828618049622,
                0.9652082324028015
            ],
            [
                0.5225856304168701,
                0.3300152122974396
            ],
            [
                0.718189537525177,
                0.9653284549713135
            ],
            [
                0.5247542858123779,
                0.3279446065425873
            ],
            [
                0.5119450092315674,
                0.3268773555755615
            ]
        ]
    }
}
