# Supplementary material for: Accurate and interpretable drug-drug interaction prediction enabled by knowledge subgraph learning
Source: Commun Med (Lond). 2024 Mar 28;4:59. doi: 10.1038/s43856-024-00486-y (PMC10978847; doi:10.1038/s43856-024-00486-y)
Supplement: Supplementary file 4 — Supplementary Data 1 [file 43856_2024_486_MOESM4_ESM.zip › supplementary_data/fig4/fig4c.txt]

{
    "2": {
        "color": "#1f77b4",
        "position": [
            [
                0.9981467723846436,
                0.22466666996479034
            ],
            [
                0.9783519506454468,
                0.23206648230552673
            ],
            [
                0.9025243520736694,
                0.27256089448928833
            ],
            [
                0.8981469869613647,
                0.2748863995075226
            ],
            [
                0.9754921197891235,
                0.2338026911020279
            ],
            [
                0.9431050419807434,
                0.249678373336792
            ],
            [
                0.9626085162162781,
                0.2388412058353424
            ],
            [
                0.979509711265564,
                0.2321036458015442
            ],
            [
                0.9770306348800659,
                0.23341502249240875
            ],
            [
                0.9894574284553528,
                0.22690212726593018
            ],
            [
                0.9617976546287537,
                0.24010415375232697
            ],
            [
                0.934857964515686,
                0.2520502805709839
            ],
            [
                0.9423670172691345,
                0.25052034854888916
            ],
            [
                0.9547125101089478,
                0.24418562650680542
            ],
            [
                0.90618497133255,
                0.2706807851791382
            ],
            [
                0.9103255271911621,
                0.2684752643108368
            ],
            [
                0.9771348237991333,
                0.23297064006328583
            ],
            [
                0.9556806087493896,
                0.24253115057945251
            ],
            [
                0.9568873047828674,
                0.2429039627313614
            ],
            [
                0.9577982425689697,
                0.24208427965641022
            ],
            [
                0.9867768883705139,
                0.22692151367664337
            ],
            [
                0.9551945328712463,
                0.24454958736896515
            ],
            [
                0.9564403295516968,
                0.24324087798595428
            ],
            [
                0.9537643790245056,
                0.2442626804113388
            ],
            [
                1.0,
                0.22132977843284607
            ],
            [
                0.9854320883750916,
                0.22949595749378204
            ],
            [
                0.9784207940101624,
                0.2311212420463562
            ],
            [
                0.9865159392356873,
                0.2264266312122345
            ],
            [
                0.9555705785751343,
                0.24366113543510437
            ],
            [
                0.9613215327262878,
                0.24036438763141632
            ],
            [
                0.975712239742279,
                0.23246143758296967
            ],
            [
                0.9867955446243286,
                0.2303633838891983
            ],
            [
                0.2279793620109558,
                0.6043393611907959
            ],
            [
                0.9101669788360596,
                0.2683160603046417
            ],
            [
                0.9568068981170654,
                0.2425863891839981
            ],
            [
                0.9006528258323669,
                0.27279937267303467
            ],
            [
                0.9012150764465332,
                0.2727452218532562
            ],
            [
                0.9831551313400269,
                0.23076166212558746
            ],
            [
                0.9074614644050598,
                0.26993316411972046
            ],
            [
                0.95445716381073,
                0.24399736523628235
            ],
            [
                0.979914128780365,
                0.23193156719207764
            ],
            [
                0.9788321256637573,
                0.2324627786874771
            ],
            [
                0.9746168255805969,
                0.2344282865524292
            ],
            [
                0.9634038209915161,
                0.2362261563539505
            ],
            [
                0.9811586141586304,
                0.23126254975795746
            ],
            [
                0.8929546475410461,
                0.2776680290699005
            ],
            [
                0.9738491773605347,
                0.23396612703800201
            ],
            [
                0.8995813727378845,
                0.27409589290618896
            ],
            [
                0.9551416039466858,
                0.2434786558151245
            ],
            [
                0.9606676697731018,
                0.24067316949367523
            ]
        ]
    },
    "57": {
        "color": "#ff7f0e",
        "position": [
            [
                0.3889579474925995,
                0.2533317804336548
            ],
            [
                0.2896987199783325,
                0.2994990944862366
            ],
            [
                0.34772661328315735,
                0.26504015922546387
            ],
            [
                0.2753368020057678,
                0.3068399429321289
            ],
            [
                0.36396387219429016,
                0.28044742345809937
            ],
            [
                0.3836512565612793,
                0.2929916977882385
            ],
            [
                0.45118987560272217,
                0.4755546748638153
            ],
            [
                0.27679136395454407,
                0.30646857619285583
            ],
            [
                0.3660358488559723,
                0.27988627552986145
            ],
            [
                0.34831663966178894,
                0.2713143527507782
            ],
            [
                0.35992467403411865,
                0.26332077383995056
            ],
            [
                0.35889551043510437,
                0.27529653906822205
            ],
            [
                0.3338231146335602,
                0.348433256149292
            ],
            [
                0.4028298854827881,
                0.2761726975440979
            ],
            [
                0.34531107544898987,
                0.31270915269851685
            ],
            [
                0.36191701889038086,
                0.2619186043739319
            ],
            [
                0.33317965269088745,
                0.2623932659626007
            ],
            [
                0.40997233986854553,
                0.22613771259784698
            ],
            [
                0.3558492958545685,
                0.25522708892822266
            ],
            [
                0.37312230467796326,
                0.24552889168262482
            ],
            [
                0.4098574221134186,
                0.22668719291687012
            ],
            [
                0.3409976065158844,
                0.2346360683441162
            ],
            [
                0.3327632546424866,
                0.34433886408805847
            ],
            [
                0.4102514088153839,
                0.2419680655002594
            ],
            [
                0.33198800683021545,
                0.21239925920963287
            ],
            [
                0.3322531282901764,
                0.3456379771232605
            ],
            [
                0.32325640320777893,
                0.31863895058631897
            ],
            [
                0.36394771933555603,
                0.28032979369163513
            ],
            [
                0.3979246914386749,
                0.2682322859764099
            ],
            [
                0.35513174533843994,
                0.2729572057723999
            ],
            [
                0.3680381178855896,
                0.27222537994384766
            ],
            [
                0.37234851717948914,
                0.26636964082717896
            ],
            [
                0.3371732532978058,
                0.301070898771286
            ],
            [
                0.3769706189632416,
                0.2912585735321045
            ],
            [
                0.3786616921424866,
                0.2526147961616516
            ],
            [
                0.3464362323284149,
                0.2605350911617279
            ],
            [
                0.35528427362442017,
                0.27577707171440125
            ],
            [
                0.34017226099967957,
                0.2841718792915344
            ],
            [
                0.406814306974411,
                0.27655214071273804
            ],
            [
                0.4096476435661316,
                0.23998118937015533
            ],
            [
                0.3888154625892639,
                0.25225552916526794
            ],
            [
                0.34355172514915466,
                0.3097447454929352
            ],
            [
                0.3312031030654907,
                0.21230046451091766
            ],
            [
                0.4047730267047882,
                0.27638930082321167
            ],
            [
                0.359124094247818,
                0.2622188329696655
            ],
            [
                0.36157751083374023,
                0.278335303068161
            ],
            [
                0.340913861989975,
                0.2351853847503662
            ],
            [
                0.3483116328716278,
                0.2647154629230499
            ],
            [
                0.32112762331962585,
                0.3188452124595642
            ],
            [
                0.352055162191391,
                0.26915135979652405
            ]
        ]
    },
    "39": {
        "color": "#2ca02c",
        "position": [
            [
                0.7571249008178711,
                0.9757444262504578
            ],
            [
                0.6929516792297363,
                0.923477828502655
            ],
            [
                0.7533798217773438,
                0.961941659450531
            ],
            [
                0.7422870397567749,
                0.9555388689041138
            ],
            [
                0.6943163871765137,
                0.9234748482704163
            ],
            [
                0.6910347938537598,
                0.9217532873153687
            ],
            [
                0.7639862895011902,
                0.9703137874603271
            ],
            [
                0.6981303691864014,
                0.928938627243042
            ],
            [
                0.753329873085022,
                0.958049476146698
            ],
            [
                0.743643045425415,
                0.9561927318572998
            ],
            [
                0.7425522208213806,
                0.9522562623023987
            ],
            [
                0.6922171115875244,
                0.9211598634719849
            ],
            [
                0.6948156356811523,
                0.9251540899276733
            ],
            [
                0.7101901173591614,
                0.9422597289085388
            ],
            [
                0.6929743885993958,
                0.9225030541419983
            ],
            [
                0.6826537251472473,
                0.9119995832443237
            ],
            [
                0.744936466217041,
                0.9556301832199097
            ],
            [
                0.6932840943336487,
                0.9228763580322266
            ],
            [
                0.6835094094276428,
                0.9111408591270447
            ],
            [
                0.6930226683616638,
                0.9230533242225647
            ],
            [
                0.6941756010055542,
                0.9244359731674194
            ],
            [
                0.6939863562583923,
                0.9231575131416321
            ],
            [
                0.69242924451828,
                0.9227391481399536
            ],
            [
                0.7446110248565674,
                0.999636709690094
            ],
            [
                0.7406913638114929,
                1.0
            ],
            [
                0.7571302652359009,
                0.9776343703269958
            ],
            [
                0.6931279897689819,
                0.9229034185409546
            ],
            [
                0.7579885721206665,
                0.9596384167671204
            ],
            [
                0.6986474990844727,
                0.9275984168052673
            ],
            [
                0.692429780960083,
                0.9216932058334351
            ],
            [
                0.6881130933761597,
                0.9182533025741577
            ],
            [
                0.7554325461387634,
                0.9791336059570312
            ],
            [
                0.7590154409408569,
                0.9791074991226196
            ],
            [
                0.7406449913978577,
                0.9999710321426392
            ],
            [
                0.6910534501075745,
                0.9174659252166748
            ],
            [
                0.7534145712852478,
                0.9615132212638855
            ],
            [
                0.6867236495018005,
                0.9154805541038513
            ],
            [
                0.7566744685173035,
                0.975967288017273
            ],
            [
                0.7564353942871094,
                0.9790927767753601
            ],
            [
                0.6954448819160461,
                0.9277406930923462
            ],
            [
                0.6970064043998718,
                0.9278334975242615
            ],
            [
                0.7532523274421692,
                0.9600709080696106
            ],
            [
                0.6935845613479614,
                0.9241161942481995
            ],
            [
                0.6971374750137329,
                0.9264132976531982
            ],
            [
                0.450856477022171,
                0.8201393485069275
            ],
            [
                0.7106539607048035,
                0.9418805837631226
            ],
            [
                0.4428929090499878,
                0.8189395666122437
            ],
            [
                0.7118471264839172,
                0.9435043931007385
            ],
            [
                0.7568133473396301,
                0.9784680604934692
            ],
            [
                0.7576836347579956,
                0.9753878712654114
            ]
        ]
    },
    "75": {
        "color": "#d62728",
        "position": [
            [
                0.6906813383102417,
                0.726186215877533
            ],
            [
                0.6867790818214417,
                0.7304186224937439
            ],
            [
                0.6913658976554871,
                0.7267926931381226
            ],
            [
                0.7052366733551025,
                0.7109721899032593
            ],
            [
                0.6959649324417114,
                0.6735565662384033
            ],
            [
                0.6904377937316895,
                0.7297620177268982
            ],
            [
                0.711174488067627,
                0.6614322066307068
            ],
            [
                0.7384328246116638,
                0.7071564793586731
            ],
            [
                0.7304471135139465,
                0.66078120470047
            ],
            [
                0.7265573740005493,
                0.7164093255996704
            ],
            [
                0.7288391590118408,
                0.6613420844078064
            ],
            [
                0.6872872114181519,
                0.7296603918075562
            ],
            [
                0.6516704559326172,
                0.7470374703407288
            ],
            [
                0.6864772439002991,
                0.731075644493103
            ],
            [
                0.6516741514205933,
                0.7483811378479004
            ],
            [
                0.7296847701072693,
                0.6581368446350098
            ],
            [
                0.6906023025512695,
                0.732985258102417
            ],
            [
                0.6953099966049194,
                0.7149273157119751
            ],
            [
                0.7168511152267456,
                0.6800463795661926
            ],
            [
                0.7314813137054443,
                0.6574812531471252
            ],
            [
                0.7267265915870667,
                0.6670277118682861
            ],
            [
                0.7281169295310974,
                0.664811372756958
            ],
            [
                0.7091113924980164,
                0.7167598009109497
            ],
            [
                0.6805575489997864,
                0.7312320470809937
            ],
            [
                0.6796004176139832,
                0.6839067935943604
            ],
            [
                0.7018088102340698,
                0.7009695172309875
            ],
            [
                0.6899732947349548,
                0.3791932761669159
            ],
            [
                0.6900758147239685,
                0.7269871234893799
            ],
            [
                0.7308999300003052,
                0.6632612347602844
            ],
            [
                0.7215867638587952,
                0.6708054542541504
            ],
            [
                0.7191289663314819,
                0.7084691524505615
            ],
            [
                0.7129600644111633,
                0.6718227863311768
            ],
            [
                0.6876907348632812,
                0.7266066074371338
            ],
            [
                0.728070855140686,
                0.6638113260269165
            ],
            [
                0.7357932329177856,
                0.656453549861908
            ],
            [
                0.7344831824302673,
                0.6607494950294495
            ],
            [
                0.7222693562507629,
                0.6749988794326782
            ],
            [
                0.6992908716201782,
                0.7187792658805847
            ],
            [
                0.7331196069717407,
                0.658681333065033
            ],
            [
                0.6955399513244629,
                0.7248600125312805
            ],
            [
                0.7268962860107422,
                0.6654411554336548
            ],
            [
                0.7276634573936462,
                0.6666643023490906
            ],
            [
                0.6854140162467957,
                0.7325752973556519
            ],
            [
                0.7155434489250183,
                0.64866703748703
            ],
            [
                0.7186905145645142,
                0.6728211641311646
            ],
            [
                0.6963328719139099,
                0.7256667613983154
            ],
            [
                0.731045126914978,
                0.6566803455352783
            ],
            [
                0.6998269557952881,
                0.6676375269889832
            ],
            [
                0.6858792304992676,
                0.7301915884017944
            ],
            [
                0.7221013307571411,
                0.652685821056366
            ]
        ]
    },
    "73": {
        "color": "#9467bd",
        "position": [
            [
                0.6477954983711243,
                0.3226124346256256
            ],
            [
                0.2747184634208679,
                0.06394919753074646
            ],
            [
                0.25705042481422424,
                0.07815831154584885
            ],
            [
                0.23582223057746887,
                0.041762739419937134
            ],
            [
                0.3047717809677124,
                0.06017564237117767
            ],
            [
                0.23272758722305298,
                0.02287229150533676
            ],
            [
                0.2504231333732605,
                0.06779337674379349
            ],
            [
                0.23221801221370697,
                0.015236582607030869
            ],
            [
                0.23063649237155914,
                0.026085298508405685
            ],
            [
                0.2507840096950531,
                0.07033474743366241
            ],
            [
                0.2816962003707886,
                0.07396302372217178
            ],
            [
                0.2708059847354889,
                0.009147214703261852
            ],
            [
                0.2916315495967865,
                0.05829716473817825
            ],
            [
                0.22669880092144012,
                0.006603183690458536
            ],
            [
                0.25751763582229614,
                0.07685291767120361
            ],
            [
                0.23359499871730804,
                0.03416464477777481
            ],
            [
                0.2817806601524353,
                0.019428187981247902
            ],
            [
                0.2766200602054596,
                0.06837180256843567
            ],
            [
                0.25545579195022583,
                0.07716243714094162
            ],
            [
                0.2750421464443207,
                0.06775607913732529
            ],
            [
                0.28022775053977966,
                0.050143901258707047
            ],
            [
                0.22880038619041443,
                0.02061520144343376
            ],
            [
                0.24577827751636505,
                0.03979342058300972
            ],
            [
                0.276218444108963,
                0.06293976306915283
            ],
            [
                0.26278743147850037,
                0.026840412989258766
            ],
            [
                0.25344038009643555,
                0.07261566817760468
            ],
            [
                0.22699572145938873,
                0.027238311246037483
            ],
            [
                0.23850524425506592,
                0.027507534250617027
            ],
            [
                0.2384626567363739,
                0.00803296733647585
            ],
            [
                0.23177197575569153,
                0.012753739953041077
            ],
            [
                0.2310844361782074,
                0.02302396669983864
            ],
            [
                0.23170259594917297,
                0.024432383477687836
            ],
            [
                0.2766246199607849,
                0.06884025782346725
            ],
            [
                0.22826088964939117,
                0.02152189426124096
            ],
            [
                0.22884148359298706,
                0.017162974923849106
            ],
            [
                0.24652570486068726,
                0.06521927565336227
            ],
            [
                0.22859454154968262,
                0.024748047813773155
            ],
            [
                0.23683805763721466,
                0.03145163506269455
            ],
            [
                0.2469121217727661,
                0.06487894803285599
            ],
            [
                0.24287278950214386,
                0.011048400774598122
            ],
            [
                0.2630016505718231,
                0.013286778703331947
            ],
            [
                0.22394075989723206,
                0.010716711170971394
            ],
            [
                0.25911974906921387,
                0.0671905130147934
            ],
            [
                0.24376392364501953,
                0.06547125428915024
            ],
            [
                0.23367182910442352,
                0.028871171176433563
            ],
            [
                0.2857794463634491,
                0.04739516228437424
            ],
            [
                0.2304639369249344,
                0.028703024610877037
            ],
            [
                0.23459546267986298,
                0.030291935428977013
            ],
            [
                0.26158812642097473,
                0.023777352645993233
            ],
            [
                0.26100748777389526,
                0.0
            ]
        ]
    },
    "59": {
        "color": "#8c564b",
        "position": [
            [
                0.18656030297279358,
                0.6891793608665466
            ],
            [
                0.20553258061408997,
                0.7149031758308411
            ],
            [
                0.1626632660627365,
                0.5827656984329224
            ],
            [
                0.21918153762817383,
                0.7144613862037659
            ],
            [
                0.18733154237270355,
                0.6772975325584412
            ],
            [
                0.43468034267425537,
                0.6866287589073181
            ],
            [
                0.24958354234695435,
                0.6336749792098999
            ],
            [
                0.22980256378650665,
                0.6514756679534912
            ],
            [
                0.15645428001880646,
                0.5767773389816284
            ],
            [
                0.18822309374809265,
                0.6882410645484924
            ],
            [
                0.15303541719913483,
                0.5794363021850586
            ],
            [
                0.15120241045951843,
                0.5632625818252563
            ],
            [
                0.16485735774040222,
                0.7130506634712219
            ],
            [
                0.15658876299858093,
                0.5745546817779541
            ],
            [
                0.14275091886520386,
                0.7016825079917908
            ],
            [
                0.20484621822834015,
                0.7329421043395996
            ],
            [
                0.19713115692138672,
                0.665764570236206
            ],
            [
                0.18318533897399902,
                0.6834398508071899
            ],
            [
                0.14652150869369507,
                0.5622327327728271
            ],
            [
                0.22597837448120117,
                0.6121929287910461
            ],
            [
                0.09810470044612885,
                0.5573323369026184
            ],
            [
                0.48937928676605225,
                0.6837553381919861
            ],
            [
                0.4671469032764435,
                0.6665928363800049
            ],
            [
                0.15207844972610474,
                0.5781588554382324
            ],
            [
                0.1566515415906906,
                0.5760074257850647
            ],
            [
                0.19986553490161896,
                0.7271223068237305
            ],
            [
                0.18241636455059052,
                0.6603865027427673
            ],
            [
                0.1451689898967743,
                0.5612220168113708
            ],
            [
                0.18835124373435974,
                0.653217077255249
            ],
            [
                0.18105225265026093,
                0.6837007403373718
            ],
            [
                0.18152658641338348,
                0.6599827408790588
            ],
            [
                0.14846287667751312,
                0.5685893893241882
            ],
            [
                0.16779597103595734,
                0.7162062525749207
            ],
            [
                0.4269142746925354,
                0.623862624168396
            ],
            [
                0.14683347940444946,
                0.5649915933609009
            ],
            [
                0.4431091845035553,
                0.6743568778038025
            ],
            [
                0.09808404743671417,
                0.5634286999702454
            ],
            [
                0.21052239835262299,
                0.7245809435844421
            ],
            [
                0.1750885397195816,
                0.7148276567459106
            ],
            [
                0.21881797909736633,
                0.7610756158828735
            ],
            [
                0.1887018382549286,
                0.6818933486938477
            ],
            [
                0.1868896484375,
                0.6761127710342407
            ],
            [
                0.09925496578216553,
                0.5628857612609863
            ],
            [
                0.17931732535362244,
                0.6778860092163086
            ],
            [
                0.16578903794288635,
                0.7035417556762695
            ],
            [
                0.20870934426784515,
                0.755950391292572
            ],
            [
                0.1613379269838333,
                0.5840246081352234
            ],
            [
                0.13604748249053955,
                0.7089820504188538
            ],
            [
                0.37279391288757324,
                0.658221960067749
            ],
            [
                0.14833533763885498,
                0.5638258457183838
            ]
        ]
    },
    "19": {
        "color": "#e377c2",
        "position": [
            [
                0.32419446110725403,
                0.725979745388031
            ],
            [
                0.30084162950515747,
                0.4993254840373993
            ],
            [
                0.31995898485183716,
                0.7268882393836975
            ],
            [
                0.26923105120658875,
                0.49830007553100586
            ],
            [
                0.31772366166114807,
                0.5598823428153992
            ],
            [
                0.3478214144706726,
                0.610061764717102
            ],
            [
                0.296016663312912,
                0.4976925849914551
            ],
            [
                0.34686779975891113,
                0.6144602298736572
            ],
            [
                0.3226327896118164,
                0.5245612263679504
            ],
            [
                0.3214170038700104,
                0.5709473490715027
            ],
            [
                0.2592995762825012,
                0.4810686707496643
            ],
            [
                0.39772409200668335,
                0.5368961691856384
            ],
            [
                0.35169917345046997,
                0.5849648714065552
            ],
            [
                0.3282555043697357,
                0.5847955346107483
            ],
            [
                0.2838883399963379,
                0.5050925016403198
            ],
            [
                0.34284502267837524,
                0.5758033394813538
            ],
            [
                0.35078495740890503,
                0.6213823556900024
            ],
            [
                0.27008143067359924,
                0.49767258763313293
            ],
            [
                0.4083619713783264,
                0.5322376489639282
            ],
            [
                0.2957795262336731,
                0.5260373950004578
            ],
            [
                0.3172750771045685,
                0.5113238096237183
            ],
            [
                0.32097840309143066,
                0.5208420753479004
            ],
            [
                0.08503556996583939,
                0.8313193321228027
            ],
            [
                0.33981066942214966,
                0.517566978931427
            ],
            [
                0.34637701511383057,
                0.6160041093826294
            ],
            [
                0.3020671308040619,
                0.4972361922264099
            ],
            [
                0.3449915945529938,
                0.576931357383728
            ],
            [
                0.39752063155174255,
                0.5541187524795532
            ],
            [
                0.333126038312912,
                0.5781483054161072
            ],
            [
                0.31937095522880554,
                0.5642250776290894
            ],
            [
                0.27774718403816223,
                0.4882293939590454
            ],
            [
                0.4142048954963684,
                0.47852662205696106
            ],
            [
                0.32411912083625793,
                0.5312827229499817
            ],
            [
                0.261221706867218,
                0.49750784039497375
            ],
            [
                0.2647702097892761,
                0.49914056062698364
            ],
            [
                0.32151511311531067,
                0.7243244051933289
            ],
            [
                0.3387776017189026,
                0.7094393372535706
            ],
            [
                0.32946664094924927,
                0.4999426305294037
            ],
            [
                0.27878960967063904,
                0.5050404071807861
            ],
            [
                0.2657895088195801,
                0.4868122935295105
            ],
            [
                0.331411749124527,
                0.5620571374893188
            ],
            [
                0.2776430547237396,
                0.49312496185302734
            ],
            [
                0.30162930488586426,
                0.49603942036628723
            ],
            [
                0.37106984853744507,
                0.5521662831306458
            ],
            [
                0.4618213176727295,
                0.6893265843391418
            ],
            [
                0.3709634244441986,
                0.5862271785736084
            ],
            [
                0.2930885851383209,
                0.48647764325141907
            ],
            [
                0.2578714191913605,
                0.48233339190483093
            ],
            [
                0.2500513195991516,
                0.477512389421463
            ],
            [
                0.401358962059021,
                0.535481333732605
            ]
        ]
    },
    "3": {
        "color": "#7f7f7f",
        "position": [
            [
                0.5041660666465759,
                0.5319514870643616
            ],
            [
                0.4847508668899536,
                0.6362705826759338
            ],
            [
                0.4998752176761627,
                0.6222901344299316
            ],
            [
                0.48711127042770386,
                0.6555026769638062
            ],
            [
                0.500933051109314,
                0.6414903998374939
            ],
            [
                0.5648783445358276,
                0.5704752206802368
            ],
            [
                0.49097517132759094,
                0.6351878643035889
            ],
            [
                0.4621216952800751,
                0.6701602339744568
            ],
            [
                0.5208868384361267,
                0.6348429322242737
            ],
            [
                0.520587146282196,
                0.5480495691299438
            ],
            [
                0.5081540942192078,
                0.6343777775764465
            ],
            [
                0.5733373761177063,
                0.5274901390075684
            ],
            [
                0.5127195715904236,
                0.658832311630249
            ],
            [
                0.505997359752655,
                0.6220400333404541
            ],
            [
                0.6055976152420044,
                0.5196958184242249
            ],
            [
                0.5202920436859131,
                0.6286473274230957
            ],
            [
                0.5110558867454529,
                0.6160663366317749
            ],
            [
                0.5524075627326965,
                0.5320132970809937
            ],
            [
                0.4420703649520874,
                0.690081000328064
            ],
            [
                0.5187849402427673,
                0.5362975597381592
            ],
            [
                0.5556640625,
                0.5455559492111206
            ],
            [
                0.5213821530342102,
                0.6120962500572205
            ],
            [
                0.6180369257926941,
                0.4995940029621124
            ],
            [
                0.5703232884407043,
                0.5759114027023315
            ],
            [
                0.6096852421760559,
                0.497924268245697
            ],
            [
                0.5627679228782654,
                0.5663633942604065
            ],
            [
                0.47358235716819763,
                0.6401327848434448
            ],
            [
                0.4834585189819336,
                0.6393577456474304
            ],
            [
                0.4560917913913727,
                0.6518563628196716
            ],
            [
                0.49430811405181885,
                0.6371882557868958
            ],
            [
                0.5063515305519104,
                0.6347630023956299
            ],
            [
                0.4799138903617859,
                0.6405961513519287
            ],
            [
                0.5541288256645203,
                0.5060636401176453
            ],
            [
                0.4890592694282532,
                0.6642574071884155
            ],
            [
                0.5528173446655273,
                0.5253271460533142
            ],
            [
                0.5147589445114136,
                0.6332894563674927
            ],
            [
                0.5611331462860107,
                0.4763731062412262
            ],
            [
                0.5454370975494385,
                0.5255981683731079
            ],
            [
                0.4883671700954437,
                0.6851590275764465
            ],
            [
                0.5217844247817993,
                0.541747510433197
            ],
            [
                0.5407271981239319,
                0.5463218688964844
            ],
            [
                0.5489128232002258,
                0.5558105707168579
            ],
            [
                0.5516117215156555,
                0.5491304993629456
            ],
            [
                0.5531251430511475,
                0.5706316828727722
            ],
            [
                0.5220548510551453,
                0.5456605553627014
            ],
            [
                0.5106668472290039,
                0.6802903413772583
            ],
            [
                0.5071824193000793,
                0.5361296534538269
            ],
            [
                0.5446949601173401,
                0.549908459186554
            ],
            [
                0.6199318170547485,
                0.49641919136047363
            ],
            [
                0.50937420129776,
                0.6738583445549011
            ]
        ]
    },
    "13": {
        "color": "#bcbd22",
        "position": [
            [
                0.07537230849266052,
                0.7294226884841919
            ],
            [
                0.07045650482177734,
                0.7106888890266418
            ],
            [
                0.019429391250014305,
                0.7689706087112427
            ],
            [
                0.008084655739367008,
                0.7831352949142456
            ],
            [
                0.02002425119280815,
                0.735318660736084
            ],
            [
                0.019715363159775734,
                0.7652642726898193
            ],
            [
                0.04942390322685242,
                0.8000162243843079
            ],
            [
                0.002362306695431471,
                0.7819001078605652
            ],
            [
                0.02065078541636467,
                0.7688091993331909
            ],
            [
                0.019445760175585747,
                0.7686553001403809
            ],
            [
                0.057133566588163376,
                0.8066402673721313
            ],
            [
                0.01699707843363285,
                0.7272066473960876
            ],
            [
                0.0,
                0.7919946908950806
            ],
            [
                0.03285771980881691,
                0.8156446814537048
            ],
            [
                0.01664792187511921,
                0.7712568044662476
            ],
            [
                0.017419788986444473,
                0.7544357180595398
            ],
            [
                0.018676050007343292,
                0.7665745615959167
            ],
            [
                0.047690343111753464,
                0.8020442128181458
            ],
            [
                0.02456970326602459,
                0.724496066570282
            ],
            [
                0.01833622343838215,
                0.766863226890564
            ],
            [
                0.0509142205119133,
                0.8245732188224792
            ],
            [
                0.037058405578136444,
                0.8111110329627991
            ],
            [
                0.007944043725728989,
                0.7749927043914795
            ],
            [
                0.06095413118600845,
                0.8144844770431519
            ],
            [
                0.014746901579201221,
                0.7713992595672607
            ],
            [
                0.01658490113914013,
                0.7274179458618164
            ],
            [
                0.019829347729682922,
                0.7351220846176147
            ],
            [
                0.004466715268790722,
                0.7818736433982849
            ],
            [
                0.005873055662959814,
                0.7893025279045105
            ],
            [
                0.023050496354699135,
                0.7322545051574707
            ],
            [
                0.02195102535188198,
                0.7699724435806274
            ],
            [
                0.02147042378783226,
                0.7697604298591614
            ],
            [
                0.00159259547945112,
                0.7803928256034851
            ],
            [
                0.02976708859205246,
                0.7911249399185181
            ],
            [
                0.01964355632662773,
                0.7658987045288086
            ],
            [
                0.01844344288110733,
                0.7673109173774719
            ],
            [
                0.0627901628613472,
                0.8177996873855591
            ],
            [
                0.004413624294102192,
                0.7777692079544067
            ],
            [
                0.06579821556806564,
                0.8016018271446228
            ],
            [
                0.020555326715111732,
                0.7631961703300476
            ],
            [
                0.021195419132709503,
                0.7672212719917297
            ],
            [
                0.04857712239027023,
                0.7996028065681458
            ],
            [
                0.02005491591989994,
                0.7175703644752502
            ],
            [
                0.05934702232480049,
                0.8167383670806885
            ],
            [
                0.019088037312030792,
                0.7280594110488892
            ],
            [
                0.018018577247858047,
                0.7662019729614258
            ],
            [
                0.05699516460299492,
                0.8088406324386597
            ],
            [
                0.017093438655138016,
                0.7710559964179993
            ],
            [
                0.04971975088119507,
                0.8019899725914001
            ],
            [
                0.05252640321850777,
                0.8047255873680115
            ]
        ]
    },
    "72": {
        "color": "#17becf",
        "position": [
            [
                0.26899975538253784,
                0.6290886402130127
            ],
            [
                0.44193965196609497,
                0.4928373396396637
            ],
            [
                0.44049766659736633,
                0.45901045203208923
            ],
            [
                0.3700198531150818,
                0.4666544497013092
            ],
            [
                0.41506874561309814,
                0.5205345749855042
            ],
            [
                0.40698376297950745,
                0.5442715287208557
            ],
            [
                0.44332587718963623,
                0.46461185812950134
            ],
            [
                0.44453567266464233,
                0.4885120987892151
            ],
            [
                0.37381839752197266,
                0.5189943909645081
            ],
            [
                0.3156973421573639,
                0.6887633800506592
            ],
            [
                0.35116639733314514,
                0.3952421545982361
            ],
            [
                0.4521832764148712,
                0.46672818064689636
            ],
            [
                0.3454015851020813,
                0.5159371495246887
            ],
            [
                0.4111712872982025,
                0.5465550422668457
            ],
            [
                0.4277435839176178,
                0.43118903040885925
            ],
            [
                0.6621357798576355,
                0.6778307557106018
            ],
            [
                0.35849541425704956,
                0.703052282333374
            ],
            [
                0.45203080773353577,
                0.4713503420352936
            ],
            [
                0.44558656215667725,
                0.4303895831108093
            ],
            [
                0.5253041386604309,
                0.47369256615638733
            ],
            [
                0.3429941236972809,
                0.6497083306312561
            ],
            [
                0.15155915915966034,
                0.8000795245170593
            ],
            [
                0.44433435797691345,
                0.45078176259994507
            ],
            [
                0.4127674698829651,
                0.5525882840156555
            ],
            [
                0.48977285623550415,
                0.3977438807487488
            ],
            [
                0.5017802119255066,
                0.44984012842178345
            ],
            [
                0.45166465640068054,
                0.4605126976966858
            ],
            [
                0.49100011587142944,
                0.3935924470424652
            ],
            [
                0.5638062357902527,
                0.437025249004364
            ],
            [
                0.4874298572540283,
                0.6223272681236267
            ],
            [
                0.49914488196372986,
                0.37240394949913025
            ],
            [
                0.41873615980148315,
                0.44242894649505615
            ],
            [
                0.4469046890735626,
                0.4300365447998047
            ],
            [
                0.44578778743743896,
                0.4785502552986145
            ],
            [
                0.452888548374176,
                0.4617057144641876
            ],
            [
                0.5003926753997803,
                0.4311089515686035
            ],
            [
                0.4171673357486725,
                0.5182352662086487
            ],
            [
                0.4448786973953247,
                0.4868764877319336
            ],
            [
                0.5044241547584534,
                0.376306414604187
            ],
            [
                0.44112512469291687,
                0.48673394322395325
            ],
            [
                0.21730703115463257,
                0.09633080661296844
            ],
            [
                0.17462103068828583,
                0.5848992466926575
            ],
            [
                0.08502162247896194,
                0.5207616090774536
            ],
            [
                0.5027500987052917,
                0.35383471846580505
            ],
            [
                0.38251304626464844,
                0.6310490369796753
            ],
            [
                0.2199825644493103,
                0.098220095038414
            ],
            [
                0.44598695635795593,
                0.48615366220474243
            ],
            [
                0.21891970932483673,
                0.0955648198723793
            ],
            [
                0.4427199363708496,
                0.49558624625205994
            ],
            [
                0.4531635046005249,
                0.4844358563423157
            ]
        ]
    }
}
