# Supplementary material for: Accurate and interpretable drug-drug interaction prediction enabled by knowledge subgraph learning
Source: Commun Med (Lond). 2024 Mar 28;4:59. doi: 10.1038/s43856-024-00486-y (PMC10978847; doi:10.1038/s43856-024-00486-y)
Supplement: Supplementary file 4 — Supplementary Data 1 [file 43856_2024_486_MOESM4_ESM.zip › supplementary_data/fig4/fig4b.txt]

{
    "2": {
        "color": "#1f77b4",
        "position": [
            [
                0.9601483941078186,
                0.2573678493499756
            ],
            [
                0.9565905928611755,
                0.2708617150783539
            ],
            [
                0.9159061312675476,
                0.301528662443161
            ],
            [
                0.9114315509796143,
                0.30040091276168823
            ],
            [
                0.9657464623451233,
                0.27942225337028503
            ],
            [
                0.9505615830421448,
                0.2865239083766937
            ],
            [
                0.9699935913085938,
                0.2791619300842285
            ],
            [
                0.964046835899353,
                0.28058353066444397
            ],
            [
                0.9687532782554626,
                0.279880553483963
            ],
            [
                0.9994477033615112,
                0.2832762598991394
            ],
            [
                0.9826565980911255,
                0.2760782241821289
            ],
            [
                0.9339134693145752,
                0.2884199917316437
            ],
            [
                0.9475557208061218,
                0.27898579835891724
            ],
            [
                0.9740966558456421,
                0.26765939593315125
            ],
            [
                0.9216411709785461,
                0.2951529622077942
            ],
            [
                0.9226691126823425,
                0.2993268668651581
            ],
            [
                0.9657611846923828,
                0.2839210629463196
            ],
            [
                0.9653949737548828,
                0.28350740671157837
            ],
            [
                0.9639577865600586,
                0.2813274562358856
            ],
            [
                0.9615792632102966,
                0.2833858132362366
            ],
            [
                1.0,
                0.2694052457809448
            ],
            [
                0.9495344758033752,
                0.28353965282440186
            ],
            [
                0.9634553790092468,
                0.2795695960521698
            ],
            [
                0.9635008573532104,
                0.27486708760261536
            ],
            [
                0.9859787821769714,
                0.27768993377685547
            ],
            [
                0.9887694716453552,
                0.2904038429260254
            ],
            [
                0.9706290364265442,
                0.2786352336406708
            ],
            [
                0.9803386330604553,
                0.2739461660385132
            ],
            [
                0.9648246169090271,
                0.28088849782943726
            ],
            [
                0.9743329286575317,
                0.2807202935218811
            ],
            [
                0.9723088145256042,
                0.28016334772109985
            ],
            [
                0.9675730466842651,
                0.2676998972892761
            ],
            [
                0.34432804584503174,
                0.6326413750648499
            ],
            [
                0.9237054586410522,
                0.29910340905189514
            ],
            [
                0.9633424282073975,
                0.2819462716579437
            ],
            [
                0.9218448400497437,
                0.29977646470069885
            ],
            [
                0.9215375185012817,
                0.30015748739242554
            ],
            [
                0.965399980545044,
                0.2742871344089508
            ],
            [
                0.9233534336090088,
                0.2985495626926422
            ],
            [
                0.9702533483505249,
                0.27111977338790894
            ],
            [
                0.9664275646209717,
                0.28240641951560974
            ],
            [
                0.964265763759613,
                0.27909478545188904
            ],
            [
                0.9650430083274841,
                0.28174495697021484
            ],
            [
                0.9963774681091309,
                0.284303218126297
            ],
            [
                0.9700720310211182,
                0.2831926643848419
            ],
            [
                0.9076746702194214,
                0.30412808060646057
            ],
            [
                0.9683290123939514,
                0.28589174151420593
            ],
            [
                0.9178144931793213,
                0.29951944947242737
            ],
            [
                0.9697255492210388,
                0.2811621427536011
            ],
            [
                0.9730279445648193,
                0.2703101336956024
            ]
        ]
    },
    "57": {
        "color": "#ff7f0e",
        "position": [
            [
                0.3470332622528076,
                0.9323267936706543
            ],
            [
                0.32645153999328613,
                0.8757460713386536
            ],
            [
                0.3039645254611969,
                0.9595338106155396
            ],
            [
                0.30072852969169617,
                0.8718691468238831
            ],
            [
                0.34213748574256897,
                0.9077361822128296
            ],
            [
                0.33329781889915466,
                0.9266535043716431
            ],
            [
                0.5066137909889221,
                0.44693970680236816
            ],
            [
                0.3046879172325134,
                0.8751398324966431
            ],
            [
                0.3399195075035095,
                0.917339026927948
            ],
            [
                0.31106144189834595,
                0.9451901912689209
            ],
            [
                0.3651049733161926,
                0.9138715267181396
            ],
            [
                0.3553876578807831,
                0.9122209548950195
            ],
            [
                0.3958738148212433,
                0.8567553758621216
            ],
            [
                0.3497600555419922,
                0.8876559138298035
            ],
            [
                0.30836227536201477,
                0.8515994548797607
            ],
            [
                0.359793484210968,
                0.9252585768699646
            ],
            [
                0.29668182134628296,
                0.9288517236709595
            ],
            [
                0.3386880159378052,
                0.9992696046829224
            ],
            [
                0.3699941039085388,
                0.9229576587677002
            ],
            [
                0.35396137833595276,
                0.9204152822494507
            ],
            [
                0.33874431252479553,
                1.0
            ],
            [
                0.3737121522426605,
                0.9317380785942078
            ],
            [
                0.39397454261779785,
                0.8627392649650574
            ],
            [
                0.36442720890045166,
                0.9618549942970276
            ],
            [
                0.37495502829551697,
                0.9327779412269592
            ],
            [
                0.39611852169036865,
                0.8517827391624451
            ],
            [
                0.32593613862991333,
                0.8455886840820312
            ],
            [
                0.3403968811035156,
                0.9108362197875977
            ],
            [
                0.3616102635860443,
                0.950964093208313
            ],
            [
                0.32480451464653015,
                0.9203870892524719
            ],
            [
                0.348609060049057,
                0.9212608337402344
            ],
            [
                0.3529089093208313,
                0.9163365364074707
            ],
            [
                0.31217721104621887,
                0.8795408606529236
            ],
            [
                0.3207879662513733,
                0.9186233282089233
            ],
            [
                0.35609886050224304,
                0.9208402633666992
            ],
            [
                0.3038080632686615,
                0.9629503488540649
            ],
            [
                0.34727200865745544,
                0.9071061611175537
            ],
            [
                0.30539414286613464,
                0.9058785438537598
            ],
            [
                0.3526671826839447,
                0.8991694450378418
            ],
            [
                0.3637361228466034,
                0.9571954607963562
            ],
            [
                0.3467656373977661,
                0.9292961359024048
            ],
            [
                0.3132587969303131,
                0.8651422262191772
            ],
            [
                0.3819948136806488,
                0.9269095659255981
            ],
            [
                0.3539908826351166,
                0.8845580220222473
            ],
            [
                0.36236950755119324,
                0.9215502738952637
            ],
            [
                0.34512415528297424,
                0.9132400751113892
            ],
            [
                0.3733508586883545,
                0.9268997311592102
            ],
            [
                0.3070339262485504,
                0.9569362998008728
            ],
            [
                0.32271549105644226,
                0.838848888874054
            ],
            [
                0.31999993324279785,
                0.9447342753410339
            ]
        ]
    },
    "39": {
        "color": "#2ca02c",
        "position": [
            [
                0.8106401562690735,
                0.7410367131233215
            ],
            [
                0.809157133102417,
                0.6244216561317444
            ],
            [
                0.8153795599937439,
                0.7083879113197327
            ],
            [
                0.8206014633178711,
                0.6765378713607788
            ],
            [
                0.8112854957580566,
                0.6263551115989685
            ],
            [
                0.8089216947555542,
                0.6172882914543152
            ],
            [
                0.8063371777534485,
                0.7491887807846069
            ],
            [
                0.8121304512023926,
                0.6367021203041077
            ],
            [
                0.8150326609611511,
                0.7090785503387451
            ],
            [
                0.8214130997657776,
                0.6768906116485596
            ],
            [
                0.8249338269233704,
                0.6726790070533752
            ],
            [
                0.8113019466400146,
                0.62117600440979
            ],
            [
                0.8111565709114075,
                0.627352774143219
            ],
            [
                0.8387441635131836,
                0.6655150055885315
            ],
            [
                0.8113965392112732,
                0.6266551613807678
            ],
            [
                0.7960002422332764,
                0.5957212448120117
            ],
            [
                0.8218989968299866,
                0.6755862236022949
            ],
            [
                0.8116441965103149,
                0.6265395283699036
            ],
            [
                0.7968895435333252,
                0.5973769426345825
            ],
            [
                0.8085088133811951,
                0.6236134171485901
            ],
            [
                0.8103111982345581,
                0.6265605092048645
            ],
            [
                0.8109121918678284,
                0.6264627575874329
            ],
            [
                0.8112691640853882,
                0.6266267895698547
            ],
            [
                0.8047791719436646,
                0.7662928700447083
            ],
            [
                0.8043233752250671,
                0.7674968838691711
            ],
            [
                0.8093140125274658,
                0.7478237748146057
            ],
            [
                0.8097912669181824,
                0.6257531046867371
            ],
            [
                0.8156186938285828,
                0.7132676839828491
            ],
            [
                0.8136091232299805,
                0.635272204875946
            ],
            [
                0.8094680309295654,
                0.6178067326545715
            ],
            [
                0.8090119361877441,
                0.6223894357681274
            ],
            [
                0.80881667137146,
                0.7489005923271179
            ],
            [
                0.8093245029449463,
                0.7477253079414368
            ],
            [
                0.8045083284378052,
                0.7670458555221558
            ],
            [
                0.8106545209884644,
                0.6270388960838318
            ],
            [
                0.8157727718353271,
                0.7080536484718323
            ],
            [
                0.8014995455741882,
                0.5974075198173523
            ],
            [
                0.8099707961082458,
                0.7420625686645508
            ],
            [
                0.8092789053916931,
                0.7476919889450073
            ],
            [
                0.8116888999938965,
                0.6244432926177979
            ],
            [
                0.8101133108139038,
                0.6330840587615967
            ],
            [
                0.816004753112793,
                0.7137492895126343
            ],
            [
                0.809598982334137,
                0.6255333423614502
            ],
            [
                0.8122715950012207,
                0.6351532340049744
            ],
            [
                0.7818382978439331,
                0.5301334261894226
            ],
            [
                0.8346618413925171,
                0.6637881398200989
            ],
            [
                0.7643974423408508,
                0.5544044971466064
            ],
            [
                0.8329905271530151,
                0.6639666557312012
            ],
            [
                0.8090977072715759,
                0.7480294108390808
            ],
            [
                0.8107227683067322,
                0.7410628199577332
            ]
        ]
    },
    "75": {
        "color": "#d62728",
        "position": [
            [
                0.6635549664497375,
                0.3168012797832489
            ],
            [
                0.6526126861572266,
                0.31019195914268494
            ],
            [
                0.6646589636802673,
                0.3220407962799072
            ],
            [
                0.6932814717292786,
                0.29954296350479126
            ],
            [
                0.6686555743217468,
                0.3275201618671417
            ],
            [
                0.6637570858001709,
                0.3222968578338623
            ],
            [
                0.6590590476989746,
                0.22086043655872345
            ],
            [
                0.7329925298690796,
                0.28319045901298523
            ],
            [
                0.6965286731719971,
                0.2289784997701645
            ],
            [
                0.7307884693145752,
                0.29151830077171326
            ],
            [
                0.6962968707084656,
                0.2289249449968338
            ],
            [
                0.6638416647911072,
                0.32294321060180664
            ],
            [
                0.6607563495635986,
                0.34109413623809814
            ],
            [
                0.6646138429641724,
                0.32728567719459534
            ],
            [
                0.660208523273468,
                0.3495957553386688
            ],
            [
                0.6877075433731079,
                0.22291724383831024
            ],
            [
                0.6795992255210876,
                0.3270561397075653
            ],
            [
                0.7032758593559265,
                0.31156399846076965
            ],
            [
                0.6724822521209717,
                0.24516889452934265
            ],
            [
                0.6959040760993958,
                0.22050872445106506
            ],
            [
                0.6847014427185059,
                0.24839799106121063
            ],
            [
                0.6983271837234497,
                0.22487956285476685
            ],
            [
                0.6744546294212341,
                0.31783008575439453
            ],
            [
                0.6668715476989746,
                0.3300849497318268
            ],
            [
                0.6261100172996521,
                0.3248452842235565
            ],
            [
                0.7126496434211731,
                0.3529069125652313
            ],
            [
                0.5165343284606934,
                0.2606416642665863
            ],
            [
                0.6641268134117126,
                0.31816354393959045
            ],
            [
                0.6975463628768921,
                0.22365409135818481
            ],
            [
                0.6989573836326599,
                0.2341180145740509
            ],
            [
                0.6945546865463257,
                0.3063408136367798
            ],
            [
                0.6716000437736511,
                0.2492595613002777
            ],
            [
                0.6928091645240784,
                0.3219618499279022
            ],
            [
                0.684306263923645,
                0.24031025171279907
            ],
            [
                0.6991428732872009,
                0.2245240956544876
            ],
            [
                0.7032896876335144,
                0.22651366889476776
            ],
            [
                0.6690351963043213,
                0.251473993062973
            ],
            [
                0.7073875665664673,
                0.3536354601383209
            ],
            [
                0.6967340111732483,
                0.21784788370132446
            ],
            [
                0.6739101409912109,
                0.31995847821235657
            ],
            [
                0.7076323628425598,
                0.22665536403656006
            ],
            [
                0.6980360746383667,
                0.2261740267276764
            ],
            [
                0.6651917099952698,
                0.3279191255569458
            ],
            [
                0.6750339269638062,
                0.2060106247663498
            ],
            [
                0.6658099293708801,
                0.24240083992481232
            ],
            [
                0.6740639209747314,
                0.31854578852653503
            ],
            [
                0.6973339319229126,
                0.21812109649181366
            ],
            [
                0.6515225172042847,
                0.23078343272209167
            ],
            [
                0.6479588747024536,
                0.3177163898944855
            ],
            [
                0.6747899055480957,
                0.20816902816295624
            ]
        ]
    },
    "73": {
        "color": "#9467bd",
        "position": [
            [
                0.6092739701271057,
                0.720249593257904
            ],
            [
                0.5794529318809509,
                0.7946469783782959
            ],
            [
                0.5907663106918335,
                0.7756332159042358
            ],
            [
                0.5956977605819702,
                0.8560247421264648
            ],
            [
                0.5782058238983154,
                0.7556605339050293
            ],
            [
                0.5981826782226562,
                0.8771068453788757
            ],
            [
                0.5872163772583008,
                0.7972435355186462
            ],
            [
                0.5950626730918884,
                0.8862975239753723
            ],
            [
                0.5923482179641724,
                0.8793434500694275
            ],
            [
                0.5871178507804871,
                0.7985031604766846
            ],
            [
                0.5840577483177185,
                0.7701015472412109
            ],
            [
                0.577960193157196,
                0.8626607060432434
            ],
            [
                0.5500156283378601,
                0.8439182043075562
            ],
            [
                0.5987256169319153,
                0.8889719247817993
            ],
            [
                0.5931792855262756,
                0.7734888195991516
            ],
            [
                0.5965648293495178,
                0.8698854446411133
            ],
            [
                0.5645867586135864,
                0.8373793959617615
            ],
            [
                0.5841859579086304,
                0.7732697129249573
            ],
            [
                0.5902815461158752,
                0.7768221497535706
            ],
            [
                0.5801767706871033,
                0.7942498922348022
            ],
            [
                0.566992461681366,
                0.8380799293518066
            ],
            [
                0.5964643955230713,
                0.8850468397140503
            ],
            [
                0.5851115584373474,
                0.8368924856185913
            ],
            [
                0.57083660364151,
                0.7945508360862732
            ],
            [
                0.5817301273345947,
                0.8395987153053284
            ],
            [
                0.5904107093811035,
                0.7772724628448486
            ],
            [
                0.5978721976280212,
                0.8844397068023682
            ],
            [
                0.5958065986633301,
                0.870314359664917
            ],
            [
                0.5922724008560181,
                0.8905410766601562
            ],
            [
                0.589369535446167,
                0.8761100172996521
            ],
            [
                0.6000493764877319,
                0.8757299780845642
            ],
            [
                0.5932539105415344,
                0.8695874214172363
            ],
            [
                0.5662829875946045,
                0.7923403978347778
            ],
            [
                0.5952575206756592,
                0.8789147734642029
            ],
            [
                0.5989837646484375,
                0.8858143091201782
            ],
            [
                0.5861859321594238,
                0.7986491918563843
            ],
            [
                0.6018633246421814,
                0.8864508271217346
            ],
            [
                0.5914338231086731,
                0.870206356048584
            ],
            [
                0.5864441990852356,
                0.7984171509742737
            ],
            [
                0.5895810127258301,
                0.8890340924263
            ],
            [
                0.581570565700531,
                0.8762331008911133
            ],
            [
                0.602246105670929,
                0.8901700973510742
            ],
            [
                0.5805092453956604,
                0.7976666688919067
            ],
            [
                0.588374137878418,
                0.7970399260520935
            ],
            [
                0.594943106174469,
                0.8729280233383179
            ],
            [
                0.5544658899307251,
                0.8582366108894348
            ],
            [
                0.5964393019676208,
                0.8789710402488708
            ],
            [
                0.5984298586845398,
                0.8708188533782959
            ],
            [
                0.5770832300186157,
                0.8744150400161743
            ],
            [
                0.5829840898513794,
                0.8902008533477783
            ]
        ]
    },
    "59": {
        "color": "#8c564b",
        "position": [
            [
                0.21326613426208496,
                0.618454098701477
            ],
            [
                0.21878470480442047,
                0.6700483560562134
            ],
            [
                0.3008963167667389,
                0.5638565421104431
            ],
            [
                0.23313525319099426,
                0.6763119697570801
            ],
            [
                0.22181420028209686,
                0.6122888326644897
            ],
            [
                0.37872910499572754,
                0.20046713948249817
            ],
            [
                0.36872580647468567,
                0.19915717840194702
            ],
            [
                0.3002670705318451,
                0.513948917388916
            ],
            [
                0.29176563024520874,
                0.5769782662391663
            ],
            [
                0.20851168036460876,
                0.6320191621780396
            ],
            [
                0.28024575114250183,
                0.5862816572189331
            ],
            [
                0.3080657720565796,
                0.5578001737594604
            ],
            [
                0.18026702105998993,
                0.6414493322372437
            ],
            [
                0.29286691546440125,
                0.5772310495376587
            ],
            [
                0.20326514542102814,
                0.6035870909690857
            ],
            [
                0.19584064185619354,
                0.5800685882568359
            ],
            [
                0.22184889018535614,
                0.519336462020874
            ],
            [
                0.21245723962783813,
                0.6138461232185364
            ],
            [
                0.3005351722240448,
                0.587873101234436
            ],
            [
                0.2969580888748169,
                0.6249814629554749
            ],
            [
                0.21332533657550812,
                0.6522006988525391
            ],
            [
                0.3849726915359497,
                0.12950238585472107
            ],
            [
                0.39546388387680054,
                0.16633225977420807
            ],
            [
                0.28896835446357727,
                0.587007999420166
            ],
            [
                0.29303058981895447,
                0.5756186842918396
            ],
            [
                0.19076715409755707,
                0.5832852125167847
            ],
            [
                0.21764908730983734,
                0.6186697483062744
            ],
            [
                0.30177491903305054,
                0.5938437581062317
            ],
            [
                0.23614251613616943,
                0.6247438788414001
            ],
            [
                0.21065391600131989,
                0.6244862079620361
            ],
            [
                0.2176886349916458,
                0.6217427849769592
            ],
            [
                0.29404062032699585,
                0.5812458395957947
            ],
            [
                0.16830770671367645,
                0.6319546699523926
            ],
            [
                0.371905118227005,
                0.2818543016910553
            ],
            [
                0.29679808020591736,
                0.5868459939956665
            ],
            [
                0.3799790143966675,
                0.196510449051857
            ],
            [
                0.213739275932312,
                0.6572200059890747
            ],
            [
                0.2161024808883667,
                0.6890432238578796
            ],
            [
                0.19643577933311462,
                0.6013938188552856
            ],
            [
                0.2039845585823059,
                0.454552561044693
            ],
            [
                0.22700239717960358,
                0.6065535545349121
            ],
            [
                0.21868795156478882,
                0.633931577205658
            ],
            [
                0.2131834179162979,
                0.656377375125885
            ],
            [
                0.21127855777740479,
                0.6389109492301941
            ],
            [
                0.17581337690353394,
                0.6368793845176697
            ],
            [
                0.19008411467075348,
                0.5752934217453003
            ],
            [
                0.2974375784397125,
                0.5659570097923279
            ],
            [
                0.2039584368467331,
                0.6023287773132324
            ],
            [
                0.3887789845466614,
                0.26421740651130676
            ],
            [
                0.2998656928539276,
                0.576973557472229
            ]
        ]
    },
    "19": {
        "color": "#e377c2",
        "position": [
            [
                0.24986961483955383,
                0.3496148884296417
            ],
            [
                0.19269536435604095,
                0.2914005517959595
            ],
            [
                0.23378509283065796,
                0.3506467640399933
            ],
            [
                0.22150951623916626,
                0.24021108448505402
            ],
            [
                0.19801144301891327,
                0.39021462202072144
            ],
            [
                0.3132345378398895,
                0.34967899322509766
            ],
            [
                0.1941559761762619,
                0.2938261032104492
            ],
            [
                0.3240864872932434,
                0.4191991686820984
            ],
            [
                0.3357018232345581,
                0.35236936807632446
            ],
            [
                0.29594603180885315,
                0.2839745581150055
            ],
            [
                0.2233906239271164,
                0.24734030663967133
            ],
            [
                0.373745322227478,
                0.3963894844055176
            ],
            [
                0.3149699568748474,
                0.277160108089447
            ],
            [
                0.2814505398273468,
                0.41275686025619507
            ],
            [
                0.23062284290790558,
                0.24006801843643188
            ],
            [
                0.30810198187828064,
                0.28419017791748047
            ],
            [
                0.31588318943977356,
                0.3908592760562897
            ],
            [
                0.22425280511379242,
                0.23837079107761383
            ],
            [
                0.4333840608596802,
                0.42701470851898193
            ],
            [
                0.28153419494628906,
                0.2876833975315094
            ],
            [
                0.2054137885570526,
                0.286207914352417
            ],
            [
                0.2868002951145172,
                0.3873549699783325
            ],
            [
                0.16936634480953217,
                0.3980811536312103
            ],
            [
                0.3675030767917633,
                0.30776655673980713
            ],
            [
                0.3235473036766052,
                0.41562604904174805
            ],
            [
                0.19378936290740967,
                0.29838910698890686
            ],
            [
                0.3143812119960785,
                0.2796972990036011
            ],
            [
                0.3529820144176483,
                0.39035046100616455
            ],
            [
                0.30649706721305847,
                0.28681260347366333
            ],
            [
                0.2864842116832733,
                0.31331583857536316
            ],
            [
                0.20553793013095856,
                0.2626585066318512
            ],
            [
                0.47859299182891846,
                0.4216649532318115
            ],
            [
                0.28557583689689636,
                0.40922755002975464
            ],
            [
                0.22759319841861725,
                0.2282956838607788
            ],
            [
                0.22187507152557373,
                0.23245620727539062
            ],
            [
                0.2400214821100235,
                0.33817145228385925
            ],
            [
                0.2782517373561859,
                0.366035521030426
            ],
            [
                0.34491896629333496,
                0.3855401575565338
            ],
            [
                0.23139116168022156,
                0.24195782840251923
            ],
            [
                0.21070542931556702,
                0.2415435016155243
            ],
            [
                0.3052017390727997,
                0.2645094692707062
            ],
            [
                0.20900388062000275,
                0.25209516286849976
            ],
            [
                0.19165633618831635,
                0.2996865510940552
            ],
            [
                0.3589436411857605,
                0.3845773935317993
            ],
            [
                0.33084627985954285,
                0.22640836238861084
            ],
            [
                0.27095237374305725,
                0.3583561182022095
            ],
            [
                0.21035902202129364,
                0.2567497789859772
            ],
            [
                0.2237011194229126,
                0.24577781558036804
            ],
            [
                0.20860636234283447,
                0.23668736219406128
            ],
            [
                0.3628289997577667,
                0.3721136450767517
            ]
        ]
    },
    "3": {
        "color": "#7f7f7f",
        "position": [
            [
                0.4774535000324249,
                0.19864588975906372
            ],
            [
                0.4179600477218628,
                0.1946006715297699
            ],
            [
                0.4291582405567169,
                0.13195165991783142
            ],
            [
                0.40531039237976074,
                0.1697855144739151
            ],
            [
                0.40922603011131287,
                0.13584163784980774
            ],
            [
                0.4641134440898895,
                0.07550111413002014
            ],
            [
                0.4229360520839691,
                0.13229946792125702
            ],
            [
                0.391340047121048,
                0.16509610414505005
            ],
            [
                0.44250842928886414,
                0.0902629941701889
            ],
            [
                0.48280826210975647,
                0.14764615893363953
            ],
            [
                0.41860783100128174,
                0.12569034099578857
            ],
            [
                0.41414782404899597,
                0.02925107628107071
            ],
            [
                0.39583611488342285,
                0.10258135199546814
            ],
            [
                0.43229740858078003,
                0.1174168735742569
            ],
            [
                0.47720351815223694,
                0.013318651355803013
            ],
            [
                0.4251931607723236,
                0.1179373487830162
            ],
            [
                0.44835588335990906,
                0.12716276943683624
            ],
            [
                0.5105873346328735,
                0.10007955878973007
            ],
            [
                0.3805709779262543,
                0.18477660417556763
            ],
            [
                0.4813390374183655,
                0.15048137307167053
            ],
            [
                0.49755024909973145,
                0.09644830226898193
            ],
            [
                0.43831536173820496,
                0.11528261750936508
            ],
            [
                0.47670793533325195,
                0.006536702159792185
            ],
            [
                0.45391330122947693,
                0.054587844759225845
            ],
            [
                0.4853215515613556,
                0.013523316942155361
            ],
            [
                0.46050575375556946,
                0.0698232352733612
            ],
            [
                0.4099639058113098,
                0.1978183537721634
            ],
            [
                0.4148065745830536,
                0.1901126503944397
            ],
            [
                0.41338789463043213,
                0.18812361359596252
            ],
            [
                0.4232143461704254,
                0.12762099504470825
            ],
            [
                0.4171229600906372,
                0.12290538847446442
            ],
            [
                0.41953912377357483,
                0.1364785134792328
            ],
            [
                0.37512627243995667,
                0.040373943746089935
            ],
            [
                0.4018259644508362,
                0.1476701945066452
            ],
            [
                0.5030083060264587,
                0.11916393041610718
            ],
            [
                0.4192619323730469,
                0.11049880087375641
            ],
            [
                0.4054115116596222,
                0.6602674722671509
            ],
            [
                0.5154268741607666,
                0.09968961030244827
            ],
            [
                0.37662196159362793,
                0.15027965605258942
            ],
            [
                0.480974406003952,
                0.135494664311409
            ],
            [
                0.4803122878074646,
                0.12502363324165344
            ],
            [
                0.4846419394016266,
                0.11051718890666962
            ],
            [
                0.4863331913948059,
                0.10701411217451096
            ],
            [
                0.4998648464679718,
                0.08332359790802002
            ],
            [
                0.4797772765159607,
                0.13355648517608643
            ],
            [
                0.38550058007240295,
                0.11929681152105331
            ],
            [
                0.48488542437553406,
                0.1723705381155014
            ],
            [
                0.46778106689453125,
                0.10162736475467682
            ],
            [
                0.4787837862968445,
                0.0
            ],
            [
                0.41393259167671204,
                0.08058792352676392
            ]
        ]
    },
    "13": {
        "color": "#bcbd22",
        "position": [
            [
                0.1835559755563736,
                0.5630863308906555
            ],
            [
                0.18256473541259766,
                0.561578094959259
            ],
            [
                0.013558854348957539,
                0.47527700662612915
            ],
            [
                0.05129824951291084,
                0.4966230094432831
            ],
            [
                0.01090247929096222,
                0.48040080070495605
            ],
            [
                0.018514666706323624,
                0.4778452217578888
            ],
            [
                0.08174841105937958,
                0.4173071086406708
            ],
            [
                0.0333552360534668,
                0.4855118989944458
            ],
            [
                0.015703655779361725,
                0.47618675231933594
            ],
            [
                0.022171935066580772,
                0.47156205773353577
            ],
            [
                0.08325476944446564,
                0.41615691781044006
            ],
            [
                0.0075342971831560135,
                0.47733864188194275
            ],
            [
                0.0506473146378994,
                0.49738776683807373
            ],
            [
                0.05151795223355293,
                0.4140801727771759
            ],
            [
                0.01072520948946476,
                0.46316808462142944
            ],
            [
                0.0,
                0.47732213139533997
            ],
            [
                0.01319509744644165,
                0.47826576232910156
            ],
            [
                0.08963697403669357,
                0.42221373319625854
            ],
            [
                0.04050281271338463,
                0.4794222414493561
            ],
            [
                0.02074292115867138,
                0.4733838140964508
            ],
            [
                0.07630017399787903,
                0.40858736634254456
            ],
            [
                0.0636977031826973,
                0.4236071705818176
            ],
            [
                0.010659810155630112,
                0.48456624150276184
            ],
            [
                0.0904201865196228,
                0.4049831032752991
            ],
            [
                0.009420830756425858,
                0.47042402625083923
            ],
            [
                0.007710530422627926,
                0.4715965688228607
            ],
            [
                0.009708607569336891,
                0.47909194231033325
            ],
            [
                0.030862821266055107,
                0.48195603489875793
            ],
            [
                0.04485958814620972,
                0.4796510338783264
            ],
            [
                0.015097338706254959,
                0.48190057277679443
            ],
            [
                0.01110958494246006,
                0.4633430540561676
            ],
            [
                0.02239510416984558,
                0.4714205265045166
            ],
            [
                0.006232426967471838,
                0.48363324999809265
            ],
            [
                0.11634418368339539,
                0.4722039997577667
            ],
            [
                0.018108472228050232,
                0.47776639461517334
            ],
            [
                0.014580256305634975,
                0.47671079635620117
            ],
            [
                0.09164939820766449,
                0.4039827585220337
            ],
            [
                0.0063321893103420734,
                0.47190234065055847
            ],
            [
                0.08959595859050751,
                0.40967369079589844
            ],
            [
                0.01721988618373871,
                0.47949647903442383
            ],
            [
                0.011260073632001877,
                0.4742237627506256
            ],
            [
                0.05560102313756943,
                0.4195187985897064
            ],
            [
                0.014935123734176159,
                0.4832074046134949
            ],
            [
                0.09059976786375046,
                0.4039573669433594
            ],
            [
                0.010545484721660614,
                0.48157647252082825
            ],
            [
                0.014152299612760544,
                0.4766393005847931
            ],
            [
                0.08592598140239716,
                0.41237673163414
            ],
            [
                0.002974152099341154,
                0.4773496389389038
            ],
            [
                0.09381099790334702,
                0.41812920570373535
            ],
            [
                0.0905504897236824,
                0.42149946093559265
            ]
        ]
    },
    "72": {
        "color": "#17becf",
        "position": [
            [
                0.3453441858291626,
                0.504483163356781
            ],
            [
                0.4745682179927826,
                0.42698127031326294
            ],
            [
                0.48859554529190063,
                0.42871126532554626
            ],
            [
                0.45846375823020935,
                0.5946876406669617
            ],
            [
                0.439799040555954,
                0.4284593462944031
            ],
            [
                0.4146682024002075,
                0.3469040095806122
            ],
            [
                0.47376230359077454,
                0.4378732442855835
            ],
            [
                0.4789459705352783,
                0.4259721636772156
            ],
            [
                0.3906615972518921,
                0.37450578808784485
            ],
            [
                0.5059588551521301,
                0.4655342698097229
            ],
            [
                0.4685632884502411,
                0.6141923069953918
            ],
            [
                0.5081095099449158,
                0.4568130373954773
            ],
            [
                0.37970471382141113,
                0.4030715823173523
            ],
            [
                0.43996667861938477,
                0.4523851275444031
            ],
            [
                0.4308638870716095,
                0.35949596762657166
            ],
            [
                0.5819136500358582,
                0.37699589133262634
            ],
            [
                0.45749276876449585,
                0.49362096190452576
            ],
            [
                0.4832203984260559,
                0.4448243975639343
            ],
            [
                0.5009931325912476,
                0.4229108691215515
            ],
            [
                0.3810475468635559,
                0.4236159026622772
            ],
            [
                0.4471539258956909,
                0.48180267214775085
            ],
            [
                0.451214462518692,
                0.5003193020820618
            ],
            [
                0.48656898736953735,
                0.4336656332015991
            ],
            [
                0.4582948386669159,
                0.34953993558883667
            ],
            [
                0.4782710075378418,
                0.479401171207428
            ],
            [
                0.3862229585647583,
                0.3531246781349182
            ],
            [
                0.48997122049331665,
                0.4420267939567566
            ],
            [
                0.4705788791179657,
                0.4952402114868164
            ],
            [
                0.639262318611145,
                0.18248021602630615
            ],
            [
                0.4188394546508789,
                0.18940550088882446
            ],
            [
                0.3980250358581543,
                0.48403337597846985
            ],
            [
                0.43452125787734985,
                0.36143070459365845
            ],
            [
                0.5121161937713623,
                0.43603089451789856
            ],
            [
                0.48857682943344116,
                0.4299161434173584
            ],
            [
                0.47657784819602966,
                0.4648149907588959
            ],
            [
                0.41627275943756104,
                0.44302868843078613
            ],
            [
                0.4380878806114197,
                0.4263724982738495
            ],
            [
                0.48463332653045654,
                0.4130871593952179
            ],
            [
                0.3764142692089081,
                0.42224231362342834
            ],
            [
                0.46203091740608215,
                0.4285178780555725
            ],
            [
                0.5507091283798218,
                0.671600878238678
            ],
            [
                0.293051540851593,
                0.5961472988128662
            ],
            [
                0.19924403727054596,
                0.7178530693054199
            ],
            [
                0.37395521998405457,
                0.5474304556846619
            ],
            [
                0.5012609362602234,
                0.47530922293663025
            ],
            [
                0.5503642559051514,
                0.6784621477127075
            ],
            [
                0.48086678981781006,
                0.42104092240333557
            ],
            [
                0.5521342754364014,
                0.6822482347488403
            ],
            [
                0.47827282547950745,
                0.42937004566192627
            ],
            [
                0.5067044496536255,
                0.4483094811439514
            ]
        ]
    }
}
