# Supplementary material for: Accurate and interpretable drug-drug interaction prediction enabled by knowledge subgraph learning
Source: Commun Med (Lond). 2024 Mar 28;4:59. doi: 10.1038/s43856-024-00486-y (PMC10978847; doi:10.1038/s43856-024-00486-y)
Supplement: Supplementary file 4 — Supplementary Data 1 [file 43856_2024_486_MOESM4_ESM.zip › supplementary_data/fig4/fig4a.txt]

{
    "2": {
        "color": "#1f77b4",
        "position": [
            [
                0.23080651462078094,
                0.7431901097297668
            ],
            [
                0.10232789814472198,
                0.7692278027534485
            ],
            [
                0.23683525621891022,
                0.6815618872642517
            ],
            [
                0.11741433292627335,
                0.7337591052055359
            ],
            [
                0.23214516043663025,
                0.7639803886413574
            ],
            [
                0.11105035245418549,
                0.7747127413749695
            ],
            [
                0.23238208889961243,
                0.7647712230682373
            ],
            [
                0.22916899621486664,
                0.76535564661026
            ],
            [
                0.23773184418678284,
                0.7624226212501526
            ],
            [
                0.22964441776275635,
                0.7646533250808716
            ],
            [
                0.10194648057222366,
                0.7587425708770752
            ],
            [
                0.2529730200767517,
                0.7731267213821411
            ],
            [
                0.23603951930999756,
                0.7680346369743347
            ],
            [
                0.23610714077949524,
                0.6966370940208435
            ],
            [
                0.23883362114429474,
                0.7046080827713013
            ],
            [
                0.2379067987203598,
                0.7035050988197327
            ],
            [
                0.22852380573749542,
                0.7645522952079773
            ],
            [
                0.11080122739076614,
                0.7689791321754456
            ],
            [
                0.23203830420970917,
                0.7690155506134033
            ],
            [
                0.2363997846841812,
                0.7640956044197083
            ],
            [
                0.23391351103782654,
                0.7677140235900879
            ],
            [
                0.11145257204771042,
                0.7766098976135254
            ],
            [
                0.12101510912179947,
                0.7680907249450684
            ],
            [
                0.2303011268377304,
                0.7434087991714478
            ],
            [
                0.24166284501552582,
                0.7693084478378296
            ],
            [
                0.10459998995065689,
                0.7602323889732361
            ],
            [
                0.23223401606082916,
                0.7628504037857056
            ],
            [
                0.16487374901771545,
                0.7765395045280457
            ],
            [
                0.22836390137672424,
                0.7678359746932983
            ],
            [
                0.2339242547750473,
                0.7676548957824707
            ],
            [
                0.23249422013759613,
                0.7541842460632324
            ],
            [
                0.23070308566093445,
                0.7414519786834717
            ],
            [
                0.2981164753437042,
                0.6597132682800293
            ],
            [
                0.08548761904239655,
                0.7407807111740112
            ],
            [
                0.2345619797706604,
                0.7627852559089661
            ],
            [
                0.17299896478652954,
                0.7334356904029846
            ],
            [
                0.12716595828533173,
                0.7459824681282043
            ],
            [
                0.22156456112861633,
                0.7429205179214478
            ],
            [
                0.2519555985927582,
                0.7091481685638428
            ],
            [
                0.11981706321239471,
                0.7681294679641724
            ],
            [
                0.11710256338119507,
                0.7699887752532959
            ],
            [
                0.11703687906265259,
                0.769189178943634
            ],
            [
                0.12153515219688416,
                0.7681599259376526
            ],
            [
                0.24108633399009705,
                0.7392166256904602
            ],
            [
                0.10328049957752228,
                0.7635277509689331
            ],
            [
                0.10286712646484375,
                0.7185232043266296
            ],
            [
                0.10943500697612762,
                0.7692638635635376
            ],
            [
                0.13003341853618622,
                0.7361176013946533
            ],
            [
                0.11794061213731766,
                0.7657772302627563
            ],
            [
                0.23070906102657318,
                0.762403130531311
            ]
        ]
    },
    "57": {
        "color": "#ff7f0e",
        "position": [
            [
                0.8895406723022461,
                0.6209366321563721
            ],
            [
                0.9346336126327515,
                0.5013420581817627
            ],
            [
                0.8827559351921082,
                0.5687698125839233
            ],
            [
                0.8913875818252563,
                0.6093460321426392
            ],
            [
                0.9466564059257507,
                0.5349687337875366
            ],
            [
                0.9445006847381592,
                0.5185914039611816
            ],
            [
                0.8885418176651001,
                0.5142115950584412
            ],
            [
                0.9393032193183899,
                0.6110016107559204
            ],
            [
                0.9617007970809937,
                0.6316372156143188
            ],
            [
                0.8783397674560547,
                0.5014371871948242
            ],
            [
                0.8724083304405212,
                0.6147496700286865
            ],
            [
                0.880128800868988,
                0.6268302798271179
            ],
            [
                0.8793140053749084,
                0.5144090056419373
            ],
            [
                0.891040563583374,
                0.5413830876350403
            ],
            [
                0.9776381254196167,
                0.5881161689758301
            ],
            [
                0.9450236558914185,
                0.5726802349090576
            ],
            [
                0.9186887145042419,
                0.5099371671676636
            ],
            [
                0.9560733437538147,
                0.546952486038208
            ],
            [
                0.8732010722160339,
                0.6149763464927673
            ],
            [
                0.8587062954902649,
                0.6346502900123596
            ],
            [
                1.0,
                0.5271345973014832
            ],
            [
                0.8849064707756042,
                0.6108775734901428
            ],
            [
                0.9202611446380615,
                0.5356959700584412
            ],
            [
                0.943703830242157,
                0.546568751335144
            ],
            [
                0.958799421787262,
                0.5511350035667419
            ],
            [
                0.9100623726844788,
                0.5096786618232727
            ],
            [
                0.8741873502731323,
                0.6084946393966675
            ],
            [
                0.9503904581069946,
                0.5337166786193848
            ],
            [
                0.9111165404319763,
                0.5306017994880676
            ],
            [
                0.9335882663726807,
                0.5694692730903625
            ],
            [
                0.8837612271308899,
                0.6111267805099487
            ],
            [
                0.9047595858573914,
                0.5329410433769226
            ],
            [
                0.9219785928726196,
                0.6054921746253967
            ],
            [
                0.9887011051177979,
                0.5863441228866577
            ],
            [
                0.8741055130958557,
                0.6129400730133057
            ],
            [
                0.9249189496040344,
                0.5734871029853821
            ],
            [
                0.9277566075325012,
                0.5126069784164429
            ],
            [
                0.9677910208702087,
                0.5405144095420837
            ],
            [
                0.8743374943733215,
                0.5238575339317322
            ],
            [
                0.9447017312049866,
                0.5728892087936401
            ],
            [
                0.931747317314148,
                0.5878648161888123
            ],
            [
                0.8869361281394958,
                0.61531662940979
            ],
            [
                0.9230666160583496,
                0.5761474370956421
            ],
            [
                0.8960113525390625,
                0.5652455687522888
            ],
            [
                0.9388725757598877,
                0.5880072712898254
            ],
            [
                0.9396895170211792,
                0.5880779027938843
            ],
            [
                0.9442411065101624,
                0.60006183385849
            ],
            [
                0.9176914095878601,
                0.5320231914520264
            ],
            [
                0.8834125995635986,
                0.5612843036651611
            ],
            [
                0.9595935940742493,
                0.5307679176330566
            ]
        ]
    },
    "39": {
        "color": "#2ca02c",
        "position": [
            [
                0.5746470093727112,
                0.9158433675765991
            ],
            [
                0.601249098777771,
                0.9168981909751892
            ],
            [
                0.5935264229774475,
                0.9224815368652344
            ],
            [
                0.5515574216842651,
                0.9406993985176086
            ],
            [
                0.5428208708763123,
                0.9721776247024536
            ],
            [
                0.5898006558418274,
                0.971501350402832
            ],
            [
                0.6453667879104614,
                0.8893521428108215
            ],
            [
                0.5712752342224121,
                0.9126061201095581
            ],
            [
                0.5938901901245117,
                0.9327544569969177
            ],
            [
                0.5450172424316406,
                0.9439560174942017
            ],
            [
                0.5032250285148621,
                0.9449246525764465
            ],
            [
                0.5699834227561951,
                0.992583692073822
            ],
            [
                0.5382979512214661,
                0.883421003818512
            ],
            [
                0.5010545253753662,
                0.9025599360466003
            ],
            [
                0.5475909113883972,
                0.8803582787513733
            ],
            [
                0.6629891395568848,
                0.8906895518302917
            ],
            [
                0.5547789335250854,
                0.9370918869972229
            ],
            [
                0.548823893070221,
                0.8842001557350159
            ],
            [
                0.660169243812561,
                0.8889511823654175
            ],
            [
                0.586407482624054,
                0.9745407700538635
            ],
            [
                0.5607749223709106,
                0.9832412004470825
            ],
            [
                0.6262311935424805,
                0.9291723966598511
            ],
            [
                0.5505735278129578,
                0.8836076855659485
            ],
            [
                0.5664092302322388,
                0.9793388843536377
            ],
            [
                0.6094977259635925,
                0.9792477488517761
            ],
            [
                0.5557850003242493,
                0.8813015222549438
            ],
            [
                0.5528028607368469,
                0.8825573325157166
            ],
            [
                0.5573033094406128,
                0.8857806324958801
            ],
            [
                0.5474590063095093,
                0.8827784657478333
            ],
            [
                0.5973232388496399,
                0.9241760969161987
            ],
            [
                0.5349655747413635,
                0.9125707745552063
            ],
            [
                0.6034257411956787,
                0.915880024433136
            ],
            [
                0.5613519549369812,
                0.8836603760719299
            ],
            [
                0.5642254948616028,
                0.8907185196876526
            ],
            [
                0.5492933392524719,
                0.8857318162918091
            ],
            [
                0.5526369214057922,
                0.8845391273498535
            ],
            [
                0.5658884644508362,
                0.9961612820625305
            ],
            [
                0.6011196374893188,
                0.9370238780975342
            ],
            [
                0.5574733018875122,
                0.8807264566421509
            ],
            [
                0.5277484655380249,
                1.0
            ],
            [
                0.5997880697250366,
                0.9183204770088196
            ],
            [
                0.5737997889518738,
                0.9306805729866028
            ],
            [
                0.5695399641990662,
                0.9877825975418091
            ],
            [
                0.5460603833198547,
                0.8829609155654907
            ],
            [
                0.5393151640892029,
                0.8860142230987549
            ],
            [
                0.49358439445495605,
                0.9556064009666443
            ],
            [
                0.5484349131584167,
                0.8850330114364624
            ],
            [
                0.5207898020744324,
                0.9501837491989136
            ],
            [
                0.6160944700241089,
                0.9549219012260437
            ],
            [
                0.5802796483039856,
                0.9249772429466248
            ]
        ]
    },
    "75": {
        "color": "#d62728",
        "position": [
            [
                0.11944970488548279,
                0.21212686598300934
            ],
            [
                0.15187369287014008,
                0.22416868805885315
            ],
            [
                0.1171511560678482,
                0.20604461431503296
            ],
            [
                0.05512111634016037,
                0.15628957748413086
            ],
            [
                0.03009992279112339,
                0.19948214292526245
            ],
            [
                0.11985033750534058,
                0.21040557324886322
            ],
            [
                0.039389610290527344,
                0.2291509509086609
            ],
            [
                0.029853936284780502,
                0.1901584416627884
            ],
            [
                0.030389755964279175,
                0.1831105500459671
            ],
            [
                0.044633008539676666,
                0.19976328313350677
            ],
            [
                0.0,
                0.15120777487754822
            ],
            [
                0.11897315829992294,
                0.21789734065532684
            ],
            [
                0.09755700826644897,
                0.1307254135608673
            ],
            [
                0.10621316730976105,
                0.22594618797302246
            ],
            [
                0.10070252418518066,
                0.12247595936059952
            ],
            [
                0.022008726373314857,
                0.22979621589183807
            ],
            [
                0.08865821361541748,
                0.17243611812591553
            ],
            [
                0.06425381451845169,
                0.13797542452812195
            ],
            [
                0.10904256999492645,
                0.20860084891319275
            ],
            [
                0.019217554479837418,
                0.21815361082553864
            ],
            [
                0.04810982570052147,
                0.14373554289340973
            ],
            [
                0.04510655626654625,
                0.17980535328388214
            ],
            [
                0.04463834688067436,
                0.19984056055545807
            ],
            [
                0.1023104339838028,
                0.1827000230550766
            ],
            [
                0.11266931146383286,
                0.18223683536052704
            ],
            [
                0.042352959513664246,
                0.2492075115442276
            ],
            [
                0.13653986155986786,
                0.5658535361289978
            ],
            [
                0.12054310739040375,
                0.21154360473155975
            ],
            [
                0.01131768524646759,
                0.1593896895647049
            ],
            [
                0.07322604209184647,
                0.135591059923172
            ],
            [
                0.05788129195570946,
                0.18118181824684143
            ],
            [
                0.12645968794822693,
                0.2457903027534485
            ],
            [
                0.08093100041151047,
                0.16194988787174225
            ],
            [
                0.08047068119049072,
                0.16829439997673035
            ],
            [
                0.033729903399944305,
                0.18208561837673187
            ],
            [
                0.026173219084739685,
                0.1824079155921936
            ],
            [
                0.10068982094526291,
                0.21637926995754242
            ],
            [
                0.040854305028915405,
                0.24693985283374786
            ],
            [
                0.031306542456150055,
                0.18331179022789001
            ],
            [
                0.08383934944868088,
                0.1815463751554489
            ],
            [
                0.0807860717177391,
                0.17350661754608154
            ],
            [
                0.009092537686228752,
                0.1535540223121643
            ],
            [
                0.10365620255470276,
                0.20381160080432892
            ],
            [
                0.0690494254231453,
                0.17299431562423706
            ],
            [
                0.12435649335384369,
                0.22080036997795105
            ],
            [
                0.05362948775291443,
                0.19443680346012115
            ],
            [
                0.029748473316431046,
                0.18361516296863556
            ],
            [
                0.08038550615310669,
                0.25909143686294556
            ],
            [
                0.11700126528739929,
                0.22056521475315094
            ],
            [
                0.024304205551743507,
                0.2632337212562561
            ]
        ]
    },
    "73": {
        "color": "#9467bd",
        "position": [
            [
                0.47246336936950684,
                0.5732056498527527
            ],
            [
                0.4575423002243042,
                0.546730101108551
            ],
            [
                0.5047616362571716,
                0.6301578283309937
            ],
            [
                0.5021243095397949,
                0.6262656450271606
            ],
            [
                0.47195741534233093,
                0.5823541283607483
            ],
            [
                0.48005884885787964,
                0.6349334120750427
            ],
            [
                0.4754294157028198,
                0.5694692134857178
            ],
            [
                0.5084708333015442,
                0.6237748861312866
            ],
            [
                0.49050435423851013,
                0.6022681593894958
            ],
            [
                0.44190502166748047,
                0.5778979063034058
            ],
            [
                0.5120550990104675,
                0.6543920040130615
            ],
            [
                0.48570114374160767,
                0.5947454571723938
            ],
            [
                0.48741647601127625,
                0.6681777238845825
            ],
            [
                0.48935404419898987,
                0.6014696359634399
            ],
            [
                0.49026766419410706,
                0.6112565994262695
            ],
            [
                0.5041555166244507,
                0.6316370964050293
            ],
            [
                0.4656830132007599,
                0.5488296747207642
            ],
            [
                0.49884751439094543,
                0.6390549540519714
            ],
            [
                0.4791691303253174,
                0.6158599853515625
            ],
            [
                0.4656391739845276,
                0.5546851754188538
            ],
            [
                0.5031501054763794,
                0.6198404431343079
            ],
            [
                0.5064874291419983,
                0.6170653104782104
            ],
            [
                0.5464954972267151,
                0.6945409774780273
            ],
            [
                0.4622187912464142,
                0.5380954146385193
            ],
            [
                0.4934832751750946,
                0.5898799896240234
            ],
            [
                0.47937923669815063,
                0.6456235647201538
            ],
            [
                0.5158489942550659,
                0.6054917573928833
            ],
            [
                0.516058087348938,
                0.6497305035591125
            ],
            [
                0.49379128217697144,
                0.6065068244934082
            ],
            [
                0.46118083596229553,
                0.6446751952171326
            ],
            [
                0.5159261226654053,
                0.6468746662139893
            ],
            [
                0.4898274540901184,
                0.6121547818183899
            ],
            [
                0.4681810140609741,
                0.541894257068634
            ],
            [
                0.5383470058441162,
                0.6154415607452393
            ],
            [
                0.4884399175643921,
                0.6042441725730896
            ],
            [
                0.44868773221969604,
                0.5820035338401794
            ],
            [
                0.5658433437347412,
                0.6323474645614624
            ],
            [
                0.5177605152130127,
                0.6520228385925293
            ],
            [
                0.44281309843063354,
                0.6003223657608032
            ],
            [
                0.49794846773147583,
                0.632012128829956
            ],
            [
                0.4420493543148041,
                0.6851277351379395
            ],
            [
                0.4989490807056427,
                0.6159550547599792
            ],
            [
                0.4734242558479309,
                0.5564894080162048
            ],
            [
                0.5488945841789246,
                0.6968827247619629
            ],
            [
                0.49536368250846863,
                0.603821337223053
            ],
            [
                0.4871140122413635,
                0.6366403102874756
            ],
            [
                0.5010409355163574,
                0.6208987832069397
            ],
            [
                0.5057246685028076,
                0.6325232982635498
            ],
            [
                0.49625736474990845,
                0.5981011390686035
            ],
            [
                0.569490373134613,
                0.6359776854515076
            ]
        ]
    },
    "59": {
        "color": "#8c564b",
        "position": [
            [
                0.5064937472343445,
                0.1743914932012558
            ],
            [
                0.5179743766784668,
                0.16153495013713837
            ],
            [
                0.4633539021015167,
                0.04709884896874428
            ],
            [
                0.5283830165863037,
                0.1558939665555954
            ],
            [
                0.5704401135444641,
                0.1707577258348465
            ],
            [
                0.28834864497184753,
                0.39084118604660034
            ],
            [
                0.5329078435897827,
                0.24478869140148163
            ],
            [
                0.5483438968658447,
                0.22811517119407654
            ],
            [
                0.5196492671966553,
                0.04111054912209511
            ],
            [
                0.5542994737625122,
                0.10271095484495163
            ],
            [
                0.5255613327026367,
                0.04577483609318733
            ],
            [
                0.49758413434028625,
                0.05107250437140465
            ],
            [
                0.5764076709747314,
                0.09881763160228729
            ],
            [
                0.5462216138839722,
                0.024854226037859917
            ],
            [
                0.6003299951553345,
                0.13566015660762787
            ],
            [
                0.5743956565856934,
                0.02238224633038044
            ],
            [
                0.5291229486465454,
                0.09717952460050583
            ],
            [
                0.5827540755271912,
                0.12646029889583588
            ],
            [
                0.5097395777702332,
                0.026245351880788803
            ],
            [
                0.4922301769256592,
                0.2091960310935974
            ],
            [
                0.5158084034919739,
                0.11834754049777985
            ],
            [
                0.14338141679763794,
                0.4277555048465729
            ],
            [
                0.31972843408584595,
                0.37335285544395447
            ],
            [
                0.5077009201049805,
                0.0
            ],
            [
                0.5263343453407288,
                0.0370606929063797
            ],
            [
                0.6074062585830688,
                0.14711283147335052
            ],
            [
                0.5310231447219849,
                0.08690524846315384
            ],
            [
                0.5119569301605225,
                0.025846684351563454
            ],
            [
                0.573553204536438,
                0.14884547889232635
            ],
            [
                0.5704874396324158,
                0.12733474373817444
            ],
            [
                0.531715989112854,
                0.09118090569972992
            ],
            [
                0.4889576733112335,
                0.19684921205043793
            ],
            [
                0.5024312734603882,
                0.0860181450843811
            ],
            [
                0.56070876121521,
                0.25601011514663696
            ],
            [
                0.5378536581993103,
                0.02356714755296707
            ],
            [
                0.3537543714046478,
                0.3567463457584381
            ],
            [
                0.5126736164093018,
                0.1250775009393692
            ],
            [
                0.5429225564002991,
                0.14848512411117554
            ],
            [
                0.5830604434013367,
                0.10585228353738785
            ],
            [
                0.6251551508903503,
                0.12042933702468872
            ],
            [
                0.4901362657546997,
                0.18070241808891296
            ],
            [
                0.5209723114967346,
                0.1522545963525772
            ],
            [
                0.5247251391410828,
                0.11620347201824188
            ],
            [
                0.4986327886581421,
                0.1768656075000763
            ],
            [
                0.5420675277709961,
                0.09467457234859467
            ],
            [
                0.5627933740615845,
                0.2011602222919464
            ],
            [
                0.48139917850494385,
                0.03420308977365494
            ],
            [
                0.6256492137908936,
                0.1348971426486969
            ],
            [
                0.5475136041641235,
                0.2557259798049927
            ],
            [
                0.5224795937538147,
                0.018166281282901764
            ]
        ]
    },
    "19": {
        "color": "#e377c2",
        "position": [
            [
                0.6770407557487488,
                0.43358758091926575
            ],
            [
                0.7186635136604309,
                0.3421800434589386
            ],
            [
                0.6705665588378906,
                0.4019436240196228
            ],
            [
                0.6172266602516174,
                0.3915586769580841
            ],
            [
                0.6566554307937622,
                0.5598477721214294
            ],
            [
                0.680743396282196,
                0.43204817175865173
            ],
            [
                0.7127721905708313,
                0.3328039050102234
            ],
            [
                0.5566059947013855,
                0.3458949029445648
            ],
            [
                0.6445474028587341,
                0.36451849341392517
            ],
            [
                0.5868031978607178,
                0.4505237936973572
            ],
            [
                0.6695199608802795,
                0.5726898908615112
            ],
            [
                0.6329395174980164,
                0.4050392210483551
            ],
            [
                0.7014126777648926,
                0.44855183362960815
            ],
            [
                0.6266157031059265,
                0.345132976770401
            ],
            [
                0.6215562224388123,
                0.427676796913147
            ],
            [
                0.587006688117981,
                0.44725409150123596
            ],
            [
                0.5037380456924438,
                0.41501230001449585
            ],
            [
                0.64544278383255,
                0.3626486361026764
            ],
            [
                0.5822882652282715,
                0.389032244682312
            ],
            [
                0.6756065487861633,
                0.3510908782482147
            ],
            [
                0.7088298201560974,
                0.3083881735801697
            ],
            [
                0.599729061126709,
                0.33762073516845703
            ],
            [
                0.7203624248504639,
                0.25230616331100464
            ],
            [
                0.5004209280014038,
                0.45736002922058105
            ],
            [
                0.5710411667823792,
                0.37806403636932373
            ],
            [
                0.739709734916687,
                0.30092018842697144
            ],
            [
                0.690384566783905,
                0.44182056188583374
            ],
            [
                0.5371450185775757,
                0.33766940236091614
            ],
            [
                0.5757684707641602,
                0.4588186740875244
            ],
            [
                0.6964277625083923,
                0.4025137722492218
            ],
            [
                0.6673205494880676,
                0.46019062399864197
            ],
            [
                0.3235321640968323,
                0.10428490489721298
            ],
            [
                0.655722439289093,
                0.34842395782470703
            ],
            [
                0.632407009601593,
                0.4312131106853485
            ],
            [
                0.6333552598953247,
                0.4360382556915283
            ],
            [
                0.6922746896743774,
                0.43303799629211426
            ],
            [
                0.46623679995536804,
                0.35699543356895447
            ],
            [
                0.5859067440032959,
                0.39179617166519165
            ],
            [
                0.6906391382217407,
                0.4403504729270935
            ],
            [
                0.6298035979270935,
                0.3990892171859741
            ],
            [
                0.663581132888794,
                0.3683208227157593
            ],
            [
                0.654488742351532,
                0.36063483357429504
            ],
            [
                0.7396469116210938,
                0.3110079765319824
            ],
            [
                0.5442191362380981,
                0.3584910035133362
            ],
            [
                0.3218742609024048,
                0.0969475731253624
            ],
            [
                0.662684440612793,
                0.41555577516555786
            ],
            [
                0.6311842799186707,
                0.3849182426929474
            ],
            [
                0.6267992854118347,
                0.4507746398448944
            ],
            [
                0.6700760722160339,
                0.4216524660587311
            ],
            [
                0.5973840951919556,
                0.3379933536052704
            ]
        ]
    },
    "3": {
        "color": "#7f7f7f",
        "position": [
            [
                0.23658102750778198,
                0.45633670687675476
            ],
            [
                0.28492334485054016,
                0.3943718671798706
            ],
            [
                0.24278227984905243,
                0.5023854374885559
            ],
            [
                0.30851608514785767,
                0.42460840940475464
            ],
            [
                0.300192654132843,
                0.47212210297584534
            ],
            [
                0.1594916433095932,
                0.4379527270793915
            ],
            [
                0.26806333661079407,
                0.46515607833862305
            ],
            [
                0.31762221455574036,
                0.41355884075164795
            ],
            [
                0.26027780771255493,
                0.4752565622329712
            ],
            [
                0.21480871737003326,
                0.3935733735561371
            ],
            [
                0.2779521644115448,
                0.456076979637146
            ],
            [
                0.14522500336170197,
                0.4377725422382355
            ],
            [
                0.30141881108283997,
                0.4589454233646393
            ],
            [
                0.23836809396743774,
                0.5083191990852356
            ],
            [
                0.1551162600517273,
                0.4436005651950836
            ],
            [
                0.2784685492515564,
                0.4982662498950958
            ],
            [
                0.2484179437160492,
                0.45703309774398804
            ],
            [
                0.21483266353607178,
                0.47722959518432617
            ],
            [
                0.3238365650177002,
                0.40714672207832336
            ],
            [
                0.22125545144081116,
                0.38895952701568604
            ],
            [
                0.21506400406360626,
                0.4428718090057373
            ],
            [
                0.2573065757751465,
                0.4396402835845947
            ],
            [
                0.2241567075252533,
                0.4983924627304077
            ],
            [
                0.192339688539505,
                0.4404645562171936
            ],
            [
                0.18623819947242737,
                0.45986828207969666
            ],
            [
                0.22586996853351593,
                0.45392605662345886
            ],
            [
                0.31028005480766296,
                0.5185353755950928
            ],
            [
                0.30632132291793823,
                0.537385880947113
            ],
            [
                0.28139710426330566,
                0.4298916757106781
            ],
            [
                0.2492161989212036,
                0.4489009976387024
            ],
            [
                0.2776532769203186,
                0.4534682035446167
            ],
            [
                0.2676893472671509,
                0.4701283276081085
            ],
            [
                0.1922086775302887,
                0.48855602741241455
            ],
            [
                0.2927336096763611,
                0.49458590149879456
            ],
            [
                0.21367518603801727,
                0.4609543979167938
            ],
            [
                0.27906712889671326,
                0.45004117488861084
            ],
            [
                0.1796286404132843,
                0.5202801823616028
            ],
            [
                0.22928109765052795,
                0.3386457860469818
            ],
            [
                0.2793574929237366,
                0.4813823997974396
            ],
            [
                0.21784459054470062,
                0.42905116081237793
            ],
            [
                0.19759370386600494,
                0.4752911329269409
            ],
            [
                0.2198791354894638,
                0.4196459650993347
            ],
            [
                0.21778352558612823,
                0.4489058256149292
            ],
            [
                0.23416167497634888,
                0.4350568354129791
            ],
            [
                0.21994107961654663,
                0.3953433632850647
            ],
            [
                0.2670190930366516,
                0.43782752752304077
            ],
            [
                0.21457399427890778,
                0.3737778961658478
            ],
            [
                0.2362629473209381,
                0.4503799080848694
            ],
            [
                0.23952940106391907,
                0.4916911721229553
            ],
            [
                0.15267133712768555,
                0.4304840564727783
            ]
        ]
    },
    "13": {
        "color": "#bcbd22",
        "position": [
            [
                0.6592685580253601,
                0.1840594857931137
            ],
            [
                0.6836211085319519,
                0.20811232924461365
            ],
            [
                0.7720199227333069,
                0.1787298619747162
            ],
            [
                0.7980238795280457,
                0.11063225567340851
            ],
            [
                0.783560574054718,
                0.2219955176115036
            ],
            [
                0.7476516962051392,
                0.17239783704280853
            ],
            [
                0.8405161499977112,
                0.19867101311683655
            ],
            [
                0.7870292067527771,
                0.11916876584291458
            ],
            [
                0.7721943855285645,
                0.15028683841228485
            ],
            [
                0.7550444006919861,
                0.1763390451669693
            ],
            [
                0.8586127758026123,
                0.20290561020374298
            ],
            [
                0.7495192885398865,
                0.21273380517959595
            ],
            [
                0.7848156690597534,
                0.1175016462802887
            ],
            [
                0.7891242504119873,
                0.13110429048538208
            ],
            [
                0.786992073059082,
                0.15610775351524353
            ],
            [
                0.753551185131073,
                0.17923296988010406
            ],
            [
                0.7575234174728394,
                0.17917485535144806
            ],
            [
                0.7883702516555786,
                0.17218591272830963
            ],
            [
                0.7385770678520203,
                0.2050216645002365
            ],
            [
                0.7583233118057251,
                0.16988490521907806
            ],
            [
                0.8230643272399902,
                0.137692391872406
            ],
            [
                0.8235793113708496,
                0.0939740464091301
            ],
            [
                0.7589311003684998,
                0.17379160225391388
            ],
            [
                0.7936866283416748,
                0.16902747750282288
            ],
            [
                0.7701167464256287,
                0.15251663327217102
            ],
            [
                0.750594973564148,
                0.20819078385829926
            ],
            [
                0.8125582337379456,
                0.22991368174552917
            ],
            [
                0.7665154933929443,
                0.13185498118400574
            ],
            [
                0.7579976916313171,
                0.13093358278274536
            ],
            [
                0.7838234305381775,
                0.22922280430793762
            ],
            [
                0.7639241814613342,
                0.1527441143989563
            ],
            [
                0.7653289437294006,
                0.16100218892097473
            ],
            [
                0.7696687579154968,
                0.12301164865493774
            ],
            [
                0.7306421399116516,
                0.11406456679105759
            ],
            [
                0.7581871747970581,
                0.17890377342700958
            ],
            [
                0.7565194964408875,
                0.1856994330883026
            ],
            [
                0.7699024677276611,
                0.1579897403717041
            ],
            [
                0.764313817024231,
                0.13887552917003632
            ],
            [
                0.8430140018463135,
                0.19366060197353363
            ],
            [
                0.7440929412841797,
                0.17214159667491913
            ],
            [
                0.8119385838508606,
                0.179356187582016
            ],
            [
                0.7683109045028687,
                0.20009095966815948
            ],
            [
                0.7444229125976562,
                0.20538561046123505
            ],
            [
                0.8159779906272888,
                0.15348213911056519
            ],
            [
                0.7551696300506592,
                0.2195812314748764
            ],
            [
                0.7600169777870178,
                0.17926561832427979
            ],
            [
                0.778385579586029,
                0.16873490810394287
            ],
            [
                0.7751750946044922,
                0.1482478231191635
            ],
            [
                0.7439860701560974,
                0.17220033705234528
            ],
            [
                0.7635170817375183,
                0.19901275634765625
            ]
        ]
    },
    "72": {
        "color": "#17becf",
        "position": [
            [
                0.34013262391090393,
                0.5922242403030396
            ],
            [
                0.3920377790927887,
                0.25006991624832153
            ],
            [
                0.32403579354286194,
                0.11312706023454666
            ],
            [
                0.44455891847610474,
                0.3764711320400238
            ],
            [
                0.44789814949035645,
                0.34125763177871704
            ],
            [
                0.46136513352394104,
                0.388174444437027
            ],
            [
                0.33885523676872253,
                0.20259906351566315
            ],
            [
                0.32964658737182617,
                0.17486070096492767
            ],
            [
                0.4867011308670044,
                0.3881668746471405
            ],
            [
                0.3170868456363678,
                0.1857568621635437
            ],
            [
                0.45198673009872437,
                0.3945673704147339
            ],
            [
                0.32291319966316223,
                0.18112295866012573
            ],
            [
                0.5761256217956543,
                0.35993820428848267
            ],
            [
                0.45850494503974915,
                0.33056122064590454
            ],
            [
                0.6438417434692383,
                0.613836944103241
            ],
            [
                0.18932189047336578,
                0.17951935529708862
            ],
            [
                0.3409268260002136,
                0.15886694192886353
            ],
            [
                0.34387311339378357,
                0.1931120902299881
            ],
            [
                0.3325865864753723,
                0.21887443959712982
            ],
            [
                0.34919747710227966,
                0.5727199912071228
            ],
            [
                0.43551376461982727,
                0.16835591197013855
            ],
            [
                0.41788527369499207,
                0.15405145287513733
            ],
            [
                0.33285844326019287,
                0.15977488458156586
            ],
            [
                0.46191561222076416,
                0.28100210428237915
            ],
            [
                0.31035226583480835,
                0.18325266242027283
            ],
            [
                0.42740684747695923,
                0.4797987937927246
            ],
            [
                0.335071325302124,
                0.19576455652713776
            ],
            [
                0.34078720211982727,
                0.18788276612758636
            ],
            [
                0.6008954644203186,
                0.527278482913971
            ],
            [
                0.20911724865436554,
                0.5345407128334045
            ],
            [
                0.6450255513191223,
                0.6017550230026245
            ],
            [
                0.41347792744636536,
                0.46539387106895447
            ],
            [
                0.32611340284347534,
                0.19269880652427673
            ],
            [
                0.32936689257621765,
                0.19580845534801483
            ],
            [
                0.32870516180992126,
                0.1829318404197693
            ],
            [
                0.6051266193389893,
                0.5125665068626404
            ],
            [
                0.36613011360168457,
                0.2424619048833847
            ],
            [
                0.3671976625919342,
                0.2309986650943756
            ],
            [
                0.49244770407676697,
                0.45042210817337036
            ],
            [
                0.33596688508987427,
                0.20725411176681519
            ],
            [
                0.43889740109443665,
                0.34968480467796326
            ],
            [
                0.4776686728000641,
                0.04068714380264282
            ],
            [
                0.38599035143852234,
                0.6911107897758484
            ],
            [
                0.47345083951950073,
                0.2330421805381775
            ],
            [
                0.32324472069740295,
                0.20216108858585358
            ],
            [
                0.44844770431518555,
                0.397891104221344
            ],
            [
                0.3399598002433777,
                0.18785101175308228
            ],
            [
                0.45090287923812866,
                0.39526623487472534
            ],
            [
                0.36247509717941284,
                0.21885918080806732
            ],
            [
                0.3316550552845001,
                0.19751569628715515
            ]
        ]
    }
}
