# Supplementary material for: Accurate and interpretable drug-drug interaction prediction enabled by knowledge subgraph learning
Source: Commun Med (Lond). 2024 Mar 28;4:59. doi: 10.1038/s43856-024-00486-y (PMC10978847; doi:10.1038/s43856-024-00486-y)
Supplement: Supplementary file 4 — Supplementary Data 1 [file 43856_2024_486_MOESM4_ESM.zip › supplementary_data/fig3/c/enclosing_subgraph.txt]

{
    "nodes": [
        {
            "node": 103,
            "node_size": 400,
            "node_color": "#17becf",
            "node_shape": "P"
        },
        {
            "node": 1127,
            "node_size": 400,
            "node_color": "#17becf",
            "node_shape": "*"
        },
        {
            "node": 7956,
            "node_size": 400,
            "node_color": "#bcbd22",
            "node_shape": "o"
        },
        {
            "node": 3877,
            "node_size": 400,
            "node_color": "#bcbd22",
            "node_shape": "o"
        },
        {
            "node": 7095,
            "node_size": 400,
            "node_color": "#bcbd22",
            "node_shape": "o"
        },
        {
            "node": 28474,
            "node_size": 400,
            "node_color": "#bcbd22",
            "node_shape": "o"
        },
        {
            "node": 2885,
            "node_size": 400,
            "node_color": "#bcbd22",
            "node_shape": "o"
        },
        {
            "node": 15563,
            "node_size": 400,
            "node_color": "#bcbd22",
            "node_shape": "o"
        },
        {
            "node": 28633,
            "node_size": 400,
            "node_color": "#bcbd22",
            "node_shape": "o"
        },
        {
            "node": 28895,
            "node_size": 400,
            "node_color": "#bcbd22",
            "node_shape": "o"
        },
        {
            "node": 28913,
            "node_size": 400,
            "node_color": "#bcbd22",
            "node_shape": "o"
        },
        {
            "node": 794,
            "node_size": 400,
            "node_color": "#17becf",
            "node_shape": "o"
        },
        {
            "node": 555,
            "node_size": 400,
            "node_color": "#17becf",
            "node_shape": "o"
        },
        {
            "node": 1078,
            "node_size": 400,
            "node_color": "#17becf",
            "node_shape": "o"
        },
        {
            "node": 82,
            "node_size": 400,
            "node_color": "#17becf",
            "node_shape": "o"
        },
        {
            "node": 91,
            "node_size": 400,
            "node_color": "#17becf",
            "node_shape": "o"
        },
        {
            "node": 92,
            "node_size": 400,
            "node_color": "#17becf",
            "node_shape": "o"
        },
        {
            "node": 622,
            "node_size": 400,
            "node_color": "#17becf",
            "node_shape": "o"
        },
        {
            "node": 121,
            "node_size": 400,
            "node_color": "#17becf",
            "node_shape": "o"
        }
    ],
    "edges": [
        {
            "edge": [
                3877,
                7095
            ],
            "edge_color": "#BEBEBE",
            "edge_width": 1,
            "arrows": false
        },
        {
            "edge": [
                1127,
                28913
            ],
            "edge_color": "#BEBEBE",
            "edge_width": 1,
            "arrows": false
        },
        {
            "edge": [
                103,
                7095
            ],
            "edge_color": "#BEBEBE",
            "edge_width": 1,
            "arrows": false
        },
        {
            "edge": [
                1127,
                28895
            ],
            "edge_color": "#BEBEBE",
            "edge_width": 1,
            "arrows": false
        },
        {
            "edge": [
                92,
                91
            ],
            "edge_color": "#BEBEBE",
            "edge_width": 1,
            "arrows": false
        },
        {
            "edge": [
                103,
                15563
            ],
            "edge_color": "#BEBEBE",
            "edge_width": 1,
            "arrows": false
        },
        {
            "edge": [
                92,
                103
            ],
            "edge_color": "#BEBEBE",
            "edge_width": 1,
            "arrows": false
        },
        {
            "edge": [
                121,
                28474
            ],
            "edge_color": "#BEBEBE",
            "edge_width": 1,
            "arrows": false
        },
        {
            "edge": [
                1078,
                28913
            ],
            "edge_color": "#BEBEBE",
            "edge_width": 1,
            "arrows": false
        },
        {
            "edge": [
                555,
                28474
            ],
            "edge_color": "#BEBEBE",
            "edge_width": 1,
            "arrows": false
        },
        {
            "edge": [
                121,
                28633
            ],
            "edge_color": "#BEBEBE",
            "edge_width": 1,
            "arrows": false
        },
        {
            "edge": [
                103,
                28895
            ],
            "edge_color": "#BEBEBE",
            "edge_width": 1,
            "arrows": false
        },
        {
            "edge": [
                92,
                121
            ],
            "edge_color": "#BEBEBE",
            "edge_width": 1,
            "arrows": false
        },
        {
            "edge": [
                103,
                28913
            ],
            "edge_color": "#BEBEBE",
            "edge_width": 1,
            "arrows": false
        },
        {
            "edge": [
                103,
                82
            ],
            "edge_color": "#BEBEBE",
            "edge_width": 1,
            "arrows": false
        },
        {
            "edge": [
                103,
                3877
            ],
            "edge_color": "#BEBEBE",
            "edge_width": 1,
            "arrows": false
        },
        {
            "edge": [
                1127,
                15563
            ],
            "edge_color": "#BEBEBE",
            "edge_width": 1,
            "arrows": false
        },
        {
            "edge": [
                82,
                121
            ],
            "edge_color": "#BEBEBE",
            "edge_width": 1,
            "arrows": false
        },
        {
            "edge": [
                91,
                82
            ],
            "edge_color": "#BEBEBE",
            "edge_width": 1,
            "arrows": false
        },
        {
            "edge": [
                92,
                15563
            ],
            "edge_color": "#BEBEBE",
            "edge_width": 1,
            "arrows": false
        },
        {
            "edge": [
                103,
                121
            ],
            "edge_color": "#BEBEBE",
            "edge_width": 1,
            "arrows": false
        },
        {
            "edge": [
                103,
                28633
            ],
            "edge_color": "#BEBEBE",
            "edge_width": 1,
            "arrows": false
        },
        {
            "edge": [
                1127,
                2885
            ],
            "edge_color": "#BEBEBE",
            "edge_width": 1,
            "arrows": false
        },
        {
            "edge": [
                92,
                28895
            ],
            "edge_color": "#BEBEBE",
            "edge_width": 1,
            "arrows": false
        },
        {
            "edge": [
                1078,
                28633
            ],
            "edge_color": "#BEBEBE",
            "edge_width": 1,
            "arrows": false
        },
        {
            "edge": [
                103,
                28474
            ],
            "edge_color": "#BEBEBE",
            "edge_width": 1,
            "arrows": false
        },
        {
            "edge": [
                92,
                82
            ],
            "edge_color": "#BEBEBE",
            "edge_width": 1,
            "arrows": false
        },
        {
            "edge": [
                1078,
                28474
            ],
            "edge_color": "#BEBEBE",
            "edge_width": 1,
            "arrows": false
        },
        {
            "edge": [
                1127,
                28633
            ],
            "edge_color": "#BEBEBE",
            "edge_width": 1,
            "arrows": false
        },
        {
            "edge": [
                2885,
                7956
            ],
            "edge_color": "#BEBEBE",
            "edge_width": 1,
            "arrows": false
        },
        {
            "edge": [
                82,
                28474
            ],
            "edge_color": "#BEBEBE",
            "edge_width": 1,
            "arrows": false
        },
        {
            "edge": [
                622,
                1127
            ],
            "edge_color": "#BEBEBE",
            "edge_width": 1,
            "arrows": false
        },
        {
            "edge": [
                92,
                28633
            ],
            "edge_color": "#BEBEBE",
            "edge_width": 1,
            "arrows": false
        },
        {
            "edge": [
                1127,
                28474
            ],
            "edge_color": "#BEBEBE",
            "edge_width": 1,
            "arrows": false
        },
        {
            "edge": [
                91,
                121
            ],
            "edge_color": "#BEBEBE",
            "edge_width": 1,
            "arrows": false
        },
        {
            "edge": [
                92,
                28474
            ],
            "edge_color": "#BEBEBE",
            "edge_width": 1,
            "arrows": false
        },
        {
            "edge": [
                1127,
                7095
            ],
            "edge_color": "#BEBEBE",
            "edge_width": 1,
            "arrows": false
        },
        {
            "edge": [
                103,
                2885
            ],
            "edge_color": "#BEBEBE",
            "edge_width": 1,
            "arrows": false
        },
        {
            "edge": [
                82,
                28895
            ],
            "edge_color": "#BEBEBE",
            "edge_width": 1,
            "arrows": false
        },
        {
            "edge": [
                91,
                103
            ],
            "edge_color": "#BEBEBE",
            "edge_width": 1,
            "arrows": false
        },
        {
            "edge": [
                82,
                622
            ],
            "edge_color": "#17becf",
            "edge_width": 1,
            "arrows": true
        },
        {
            "edge": [
                103,
                622
            ],
            "edge_color": "#17becf",
            "edge_width": 1,
            "arrows": true
        },
        {
            "edge": [
                121,
                1127
            ],
            "edge_color": "#17becf",
            "edge_width": 1,
            "arrows": true
        },
        {
            "edge": [
                82,
                555
            ],
            "edge_color": "#17becf",
            "edge_width": 1,
            "arrows": true
        },
        {
            "edge": [
                91,
                622
            ],
            "edge_color": "#17becf",
            "edge_width": 1,
            "arrows": true
        },
        {
            "edge": [
                82,
                1127
            ],
            "edge_color": "#17becf",
            "edge_width": 1,
            "arrows": true
        },
        {
            "edge": [
                92,
                1127
            ],
            "edge_color": "#17becf",
            "edge_width": 1,
            "arrows": true
        },
        {
            "edge": [
                794,
                622
            ],
            "edge_color": "#17becf",
            "edge_width": 1,
            "arrows": true
        },
        {
            "edge": [
                103,
                555
            ],
            "edge_color": "#17becf",
            "edge_width": 1,
            "arrows": true
        },
        {
            "edge": [
                91,
                1127
            ],
            "edge_color": "#17becf",
            "edge_width": 1,
            "arrows": true
        },
        {
            "edge": [
                92,
                622
            ],
            "edge_color": "#17becf",
            "edge_width": 1,
            "arrows": true
        },
        {
            "edge": [
                1078,
                622
            ],
            "edge_color": "#17becf",
            "edge_width": 1,
            "arrows": true
        }
    ]
}
