# Supplementary material for: Accurate and interpretable drug-drug interaction prediction enabled by knowledge subgraph learning
Source: Commun Med (Lond). 2024 Mar 28;4:59. doi: 10.1038/s43856-024-00486-y (PMC10978847; doi:10.1038/s43856-024-00486-y)
Supplement: Supplementary file 4 — Supplementary Data 1 [file 43856_2024_486_MOESM4_ESM.zip › supplementary_data/fig3/c/knowledge_subgraph_wo_resemble.txt]

{
    "nodes": [
        {
            "node": 103,
            "node_size": 400,
            "node_color": "#17becf",
            "node_shape": "P"
        },
        {
            "node": 1127,
            "node_size": 400,
            "node_color": "#17becf",
            "node_shape": "*"
        },
        {
            "node": 82,
            "node_size": 400,
            "node_color": "#17becf",
            "node_shape": "o"
        },
        {
            "node": 622,
            "node_size": 400,
            "node_color": "#17becf",
            "node_shape": "o"
        },
        {
            "node": 121,
            "node_size": 400,
            "node_color": "#17becf",
            "node_shape": "o"
        }
    ],
    "edges": [
        {
            "edge": [
                103,
                622
            ],
            "edge_color": "#17becf",
            "edge_width": 1.573,
            "arrows": true
        },
        {
            "edge": [
                82,
                1127
            ],
            "edge_color": "#17becf",
            "edge_width": 0.6469999999999999,
            "arrows": true
        },
        {
            "edge": [
                121,
                1127
            ],
            "edge_color": "#17becf",
            "edge_width": 0.4285,
            "arrows": true
        },
        {
            "edge": [
                82,
                622
            ],
            "edge_color": "#17becf",
            "edge_width": 0.9570000000000001,
            "arrows": true
        },
        {
            "edge": [
                103,
                82
            ],
            "edge_color": "#BEBEBE",
            "edge_width": 4.0065,
            "arrows": false
        },
        {
            "edge": [
                103,
                121
            ],
            "edge_color": "#BEBEBE",
            "edge_width": 3.0555,
            "arrows": false
        },
        {
            "edge": [
                622,
                1127
            ],
            "edge_color": "#BEBEBE",
            "edge_width": 5.747,
            "arrows": false
        },
        {
            "edge": [
                82,
                121
            ],
            "edge_color": "#BEBEBE",
            "edge_width": 2.9764999999999997,
            "arrows": false
        }
    ]
}
