# Supplementary material for: Accurate and interpretable drug-drug interaction prediction enabled by knowledge subgraph learning
Source: Commun Med (Lond). 2024 Mar 28;4:59. doi: 10.1038/s43856-024-00486-y (PMC10978847; doi:10.1038/s43856-024-00486-y)
Supplement: Supplementary file 4 — Supplementary Data 1 [file 43856_2024_486_MOESM4_ESM.zip › supplementary_data/fig3/d/enclosing_subgraph.txt]

{
    "nodes": [
        {
            "node": 284,
            "node_size": 400,
            "node_color": "#17becf",
            "node_shape": "P"
        },
        {
            "node": 882,
            "node_size": 400,
            "node_color": "#17becf",
            "node_shape": "*"
        },
        {
            "node": 28800,
            "node_size": 400,
            "node_color": "#bcbd22",
            "node_shape": "o"
        },
        {
            "node": 28556,
            "node_size": 400,
            "node_color": "#bcbd22",
            "node_shape": "o"
        },
        {
            "node": 28565,
            "node_size": 400,
            "node_color": "#bcbd22",
            "node_shape": "o"
        },
        {
            "node": 28440,
            "node_size": 400,
            "node_color": "#bcbd22",
            "node_shape": "o"
        },
        {
            "node": 29081,
            "node_size": 400,
            "node_color": "#bcbd22",
            "node_shape": "o"
        },
        {
            "node": 28446,
            "node_size": 400,
            "node_color": "#bcbd22",
            "node_shape": "o"
        },
        {
            "node": 28463,
            "node_size": 400,
            "node_color": "#bcbd22",
            "node_shape": "o"
        },
        {
            "node": 28474,
            "node_size": 400,
            "node_color": "#bcbd22",
            "node_shape": "o"
        },
        {
            "node": 28883,
            "node_size": 400,
            "node_color": "#bcbd22",
            "node_shape": "o"
        },
        {
            "node": 28500,
            "node_size": 400,
            "node_color": "#bcbd22",
            "node_shape": "o"
        },
        {
            "node": 28392,
            "node_size": 400,
            "node_color": "#bcbd22",
            "node_shape": "o"
        },
        {
            "node": 28792,
            "node_size": 400,
            "node_color": "#bcbd22",
            "node_shape": "o"
        },
        {
            "node": 258,
            "node_size": 400,
            "node_color": "#17becf",
            "node_shape": "o"
        },
        {
            "node": 388,
            "node_size": 400,
            "node_color": "#17becf",
            "node_shape": "o"
        },
        {
            "node": 521,
            "node_size": 400,
            "node_color": "#17becf",
            "node_shape": "o"
        },
        {
            "node": 533,
            "node_size": 400,
            "node_color": "#17becf",
            "node_shape": "o"
        },
        {
            "node": 537,
            "node_size": 400,
            "node_color": "#17becf",
            "node_shape": "o"
        },
        {
            "node": 292,
            "node_size": 400,
            "node_color": "#17becf",
            "node_shape": "o"
        },
        {
            "node": 314,
            "node_size": 400,
            "node_color": "#17becf",
            "node_shape": "o"
        },
        {
            "node": 827,
            "node_size": 400,
            "node_color": "#17becf",
            "node_shape": "o"
        },
        {
            "node": 575,
            "node_size": 400,
            "node_color": "#17becf",
            "node_shape": "o"
        },
        {
            "node": 582,
            "node_size": 400,
            "node_color": "#17becf",
            "node_shape": "o"
        },
        {
            "node": 1356,
            "node_size": 400,
            "node_color": "#17becf",
            "node_shape": "o"
        },
        {
            "node": 460,
            "node_size": 400,
            "node_color": "#17becf",
            "node_shape": "o"
        },
        {
            "node": 852,
            "node_size": 400,
            "node_color": "#17becf",
            "node_shape": "o"
        },
        {
            "node": 342,
            "node_size": 400,
            "node_color": "#17becf",
            "node_shape": "o"
        },
        {
            "node": 1499,
            "node_size": 400,
            "node_color": "#17becf",
            "node_shape": "o"
        },
        {
            "node": 349,
            "node_size": 400,
            "node_color": "#17becf",
            "node_shape": "o"
        },
        {
            "node": 1503,
            "node_size": 400,
            "node_color": "#17becf",
            "node_shape": "o"
        },
        {
            "node": 243,
            "node_size": 400,
            "node_color": "#17becf",
            "node_shape": "o"
        },
        {
            "node": 502,
            "node_size": 400,
            "node_color": "#17becf",
            "node_shape": "o"
        },
        {
            "node": 375,
            "node_size": 400,
            "node_color": "#17becf",
            "node_shape": "o"
        },
        {
            "node": 124,
            "node_size": 400,
            "node_color": "#17becf",
            "node_shape": "o"
        }
    ],
    "edges": [
        {
            "edge": [
                502,
                28556
            ],
            "edge_color": "#BEBEBE",
            "edge_width": 1,
            "arrows": false
        },
        {
            "edge": [
                460,
                28440
            ],
            "edge_color": "#BEBEBE",
            "edge_width": 1,
            "arrows": false
        },
        {
            "edge": [
                460,
                28556
            ],
            "edge_color": "#BEBEBE",
            "edge_width": 1,
            "arrows": false
        },
        {
            "edge": [
                124,
                28392
            ],
            "edge_color": "#BEBEBE",
            "edge_width": 1,
            "arrows": false
        },
        {
            "edge": [
                852,
                882
            ],
            "edge_color": "#BEBEBE",
            "edge_width": 1,
            "arrows": false
        },
        {
            "edge": [
                388,
                29081
            ],
            "edge_color": "#BEBEBE",
            "edge_width": 1,
            "arrows": false
        },
        {
            "edge": [
                243,
                28463
            ],
            "edge_color": "#BEBEBE",
            "edge_width": 1,
            "arrows": false
        },
        {
            "edge": [
                258,
                28500
            ],
            "edge_color": "#BEBEBE",
            "edge_width": 1,
            "arrows": false
        },
        {
            "edge": [
                388,
                28474
            ],
            "edge_color": "#BEBEBE",
            "edge_width": 1,
            "arrows": false
        },
        {
            "edge": [
                243,
                28392
            ],
            "edge_color": "#BEBEBE",
            "edge_width": 1,
            "arrows": false
        },
        {
            "edge": [
                243,
                28474
            ],
            "edge_color": "#BEBEBE",
            "edge_width": 1,
            "arrows": false
        },
        {
            "edge": [
                375,
                28446
            ],
            "edge_color": "#BEBEBE",
            "edge_width": 1,
            "arrows": false
        },
        {
            "edge": [
                124,
                28463
            ],
            "edge_color": "#BEBEBE",
            "edge_width": 1,
            "arrows": false
        },
        {
            "edge": [
                537,
                28474
            ],
            "edge_color": "#BEBEBE",
            "edge_width": 1,
            "arrows": false
        },
        {
            "edge": [
                342,
                28474
            ],
            "edge_color": "#BEBEBE",
            "edge_width": 1,
            "arrows": false
        },
        {
            "edge": [
                284,
                28463
            ],
            "edge_color": "#BEBEBE",
            "edge_width": 1,
            "arrows": false
        },
        {
            "edge": [
                388,
                28446
            ],
            "edge_color": "#BEBEBE",
            "edge_width": 1,
            "arrows": false
        },
        {
            "edge": [
                582,
                28792
            ],
            "edge_color": "#BEBEBE",
            "edge_width": 1,
            "arrows": false
        },
        {
            "edge": [
                882,
                28792
            ],
            "edge_color": "#BEBEBE",
            "edge_width": 1,
            "arrows": false
        },
        {
            "edge": [
                460,
                28565
            ],
            "edge_color": "#BEBEBE",
            "edge_width": 1,
            "arrows": false
        },
        {
            "edge": [
                375,
                28474
            ],
            "edge_color": "#BEBEBE",
            "edge_width": 1,
            "arrows": false
        },
        {
            "edge": [
                537,
                28440
            ],
            "edge_color": "#BEBEBE",
            "edge_width": 1,
            "arrows": false
        },
        {
            "edge": [
                292,
                28556
            ],
            "edge_color": "#BEBEBE",
            "edge_width": 1,
            "arrows": false
        },
        {
            "edge": [
                284,
                28565
            ],
            "edge_color": "#BEBEBE",
            "edge_width": 1,
            "arrows": false
        },
        {
            "edge": [
                388,
                28556
            ],
            "edge_color": "#BEBEBE",
            "edge_width": 1,
            "arrows": false
        },
        {
            "edge": [
                502,
                28463
            ],
            "edge_color": "#BEBEBE",
            "edge_width": 1,
            "arrows": false
        },
        {
            "edge": [
                243,
                28800
            ],
            "edge_color": "#BEBEBE",
            "edge_width": 1,
            "arrows": false
        },
        {
            "edge": [
                582,
                28446
            ],
            "edge_color": "#BEBEBE",
            "edge_width": 1,
            "arrows": false
        },
        {
            "edge": [
                521,
                28792
            ],
            "edge_color": "#BEBEBE",
            "edge_width": 1,
            "arrows": false
        },
        {
            "edge": [
                375,
                28500
            ],
            "edge_color": "#BEBEBE",
            "edge_width": 1,
            "arrows": false
        },
        {
            "edge": [
                502,
                28792
            ],
            "edge_color": "#BEBEBE",
            "edge_width": 1,
            "arrows": false
        },
        {
            "edge": [
                460,
                28463
            ],
            "edge_color": "#BEBEBE",
            "edge_width": 1,
            "arrows": false
        },
        {
            "edge": [
                537,
                28463
            ],
            "edge_color": "#BEBEBE",
            "edge_width": 1,
            "arrows": false
        },
        {
            "edge": [
                284,
                1503
            ],
            "edge_color": "#BEBEBE",
            "edge_width": 1,
            "arrows": false
        },
        {
            "edge": [
                292,
                28446
            ],
            "edge_color": "#BEBEBE",
            "edge_width": 1,
            "arrows": false
        },
        {
            "edge": [
                882,
                28463
            ],
            "edge_color": "#BEBEBE",
            "edge_width": 1,
            "arrows": false
        },
        {
            "edge": [
                258,
                28474
            ],
            "edge_color": "#BEBEBE",
            "edge_width": 1,
            "arrows": false
        },
        {
            "edge": [
                533,
                28463
            ],
            "edge_color": "#BEBEBE",
            "edge_width": 1,
            "arrows": false
        },
        {
            "edge": [
                502,
                28392
            ],
            "edge_color": "#BEBEBE",
            "edge_width": 1,
            "arrows": false
        },
        {
            "edge": [
                582,
                28556
            ],
            "edge_color": "#BEBEBE",
            "edge_width": 1,
            "arrows": false
        },
        {
            "edge": [
                460,
                28500
            ],
            "edge_color": "#BEBEBE",
            "edge_width": 1,
            "arrows": false
        },
        {
            "edge": [
                124,
                28792
            ],
            "edge_color": "#BEBEBE",
            "edge_width": 1,
            "arrows": false
        },
        {
            "edge": [
                537,
                28792
            ],
            "edge_color": "#BEBEBE",
            "edge_width": 1,
            "arrows": false
        },
        {
            "edge": [
                375,
                388
            ],
            "edge_color": "#BEBEBE",
            "edge_width": 1,
            "arrows": false
        },
        {
            "edge": [
                124,
                28556
            ],
            "edge_color": "#BEBEBE",
            "edge_width": 1,
            "arrows": false
        },
        {
            "edge": [
                537,
                28565
            ],
            "edge_color": "#BEBEBE",
            "edge_width": 1,
            "arrows": false
        },
        {
            "edge": [
                537,
                28392
            ],
            "edge_color": "#BEBEBE",
            "edge_width": 1,
            "arrows": false
        },
        {
            "edge": [
                284,
                28556
            ],
            "edge_color": "#BEBEBE",
            "edge_width": 1,
            "arrows": false
        },
        {
            "edge": [
                284,
                28440
            ],
            "edge_color": "#BEBEBE",
            "edge_width": 1,
            "arrows": false
        },
        {
            "edge": [
                521,
                28440
            ],
            "edge_color": "#BEBEBE",
            "edge_width": 1,
            "arrows": false
        },
        {
            "edge": [
                243,
                28446
            ],
            "edge_color": "#BEBEBE",
            "edge_width": 1,
            "arrows": false
        },
        {
            "edge": [
                502,
                28440
            ],
            "edge_color": "#BEBEBE",
            "edge_width": 1,
            "arrows": false
        },
        {
            "edge": [
                521,
                28556
            ],
            "edge_color": "#BEBEBE",
            "edge_width": 1,
            "arrows": false
        },
        {
            "edge": [
                243,
                28883
            ],
            "edge_color": "#BEBEBE",
            "edge_width": 1,
            "arrows": false
        },
        {
            "edge": [
                533,
                28474
            ],
            "edge_color": "#BEBEBE",
            "edge_width": 1,
            "arrows": false
        },
        {
            "edge": [
                502,
                28500
            ],
            "edge_color": "#BEBEBE",
            "edge_width": 1,
            "arrows": false
        },
        {
            "edge": [
                460,
                28474
            ],
            "edge_color": "#BEBEBE",
            "edge_width": 1,
            "arrows": false
        },
        {
            "edge": [
                827,
                28474
            ],
            "edge_color": "#BEBEBE",
            "edge_width": 1,
            "arrows": false
        },
        {
            "edge": [
                375,
                349
            ],
            "edge_color": "#BEBEBE",
            "edge_width": 1,
            "arrows": false
        },
        {
            "edge": [
                375,
                28463
            ],
            "edge_color": "#BEBEBE",
            "edge_width": 1,
            "arrows": false
        },
        {
            "edge": [
                314,
                575
            ],
            "edge_color": "#BEBEBE",
            "edge_width": 1,
            "arrows": false
        },
        {
            "edge": [
                284,
                28392
            ],
            "edge_color": "#BEBEBE",
            "edge_width": 1,
            "arrows": false
        },
        {
            "edge": [
                388,
                28463
            ],
            "edge_color": "#BEBEBE",
            "edge_width": 1,
            "arrows": false
        },
        {
            "edge": [
                533,
                28440
            ],
            "edge_color": "#BEBEBE",
            "edge_width": 1,
            "arrows": false
        },
        {
            "edge": [
                582,
                28440
            ],
            "edge_color": "#BEBEBE",
            "edge_width": 1,
            "arrows": false
        },
        {
            "edge": [
                375,
                28565
            ],
            "edge_color": "#BEBEBE",
            "edge_width": 1,
            "arrows": false
        },
        {
            "edge": [
                537,
                28556
            ],
            "edge_color": "#BEBEBE",
            "edge_width": 1,
            "arrows": false
        },
        {
            "edge": [
                882,
                28556
            ],
            "edge_color": "#BEBEBE",
            "edge_width": 1,
            "arrows": false
        },
        {
            "edge": [
                502,
                28565
            ],
            "edge_color": "#BEBEBE",
            "edge_width": 1,
            "arrows": false
        },
        {
            "edge": [
                582,
                28392
            ],
            "edge_color": "#BEBEBE",
            "edge_width": 1,
            "arrows": false
        },
        {
            "edge": [
                243,
                28500
            ],
            "edge_color": "#BEBEBE",
            "edge_width": 1,
            "arrows": false
        },
        {
            "edge": [
                582,
                28463
            ],
            "edge_color": "#BEBEBE",
            "edge_width": 1,
            "arrows": false
        },
        {
            "edge": [
                460,
                28446
            ],
            "edge_color": "#BEBEBE",
            "edge_width": 1,
            "arrows": false
        },
        {
            "edge": [
                314,
                28392
            ],
            "edge_color": "#BEBEBE",
            "edge_width": 1,
            "arrows": false
        },
        {
            "edge": [
                292,
                29081
            ],
            "edge_color": "#BEBEBE",
            "edge_width": 1,
            "arrows": false
        },
        {
            "edge": [
                292,
                28500
            ],
            "edge_color": "#BEBEBE",
            "edge_width": 1,
            "arrows": false
        },
        {
            "edge": [
                258,
                28446
            ],
            "edge_color": "#BEBEBE",
            "edge_width": 1,
            "arrows": false
        },
        {
            "edge": [
                882,
                28446
            ],
            "edge_color": "#BEBEBE",
            "edge_width": 1,
            "arrows": false
        },
        {
            "edge": [
                521,
                28463
            ],
            "edge_color": "#BEBEBE",
            "edge_width": 1,
            "arrows": false
        },
        {
            "edge": [
                582,
                28565
            ],
            "edge_color": "#BEBEBE",
            "edge_width": 1,
            "arrows": false
        },
        {
            "edge": [
                827,
                28392
            ],
            "edge_color": "#BEBEBE",
            "edge_width": 1,
            "arrows": false
        },
        {
            "edge": [
                460,
                28800
            ],
            "edge_color": "#BEBEBE",
            "edge_width": 1,
            "arrows": false
        },
        {
            "edge": [
                375,
                28556
            ],
            "edge_color": "#BEBEBE",
            "edge_width": 1,
            "arrows": false
        },
        {
            "edge": [
                375,
                28440
            ],
            "edge_color": "#BEBEBE",
            "edge_width": 1,
            "arrows": false
        },
        {
            "edge": [
                537,
                29081
            ],
            "edge_color": "#BEBEBE",
            "edge_width": 1,
            "arrows": false
        },
        {
            "edge": [
                314,
                28500
            ],
            "edge_color": "#BEBEBE",
            "edge_width": 1,
            "arrows": false
        },
        {
            "edge": [
                882,
                28474
            ],
            "edge_color": "#BEBEBE",
            "edge_width": 1,
            "arrows": false
        },
        {
            "edge": [
                314,
                284
            ],
            "edge_color": "#BEBEBE",
            "edge_width": 1,
            "arrows": false
        },
        {
            "edge": [
                292,
                28474
            ],
            "edge_color": "#BEBEBE",
            "edge_width": 1,
            "arrows": false
        },
        {
            "edge": [
                1499,
                28392
            ],
            "edge_color": "#BEBEBE",
            "edge_width": 1,
            "arrows": false
        },
        {
            "edge": [
                292,
                28392
            ],
            "edge_color": "#BEBEBE",
            "edge_width": 1,
            "arrows": false
        },
        {
            "edge": [
                258,
                28556
            ],
            "edge_color": "#BEBEBE",
            "edge_width": 1,
            "arrows": false
        },
        {
            "edge": [
                882,
                29081
            ],
            "edge_color": "#BEBEBE",
            "edge_width": 1,
            "arrows": false
        },
        {
            "edge": [
                284,
                28792
            ],
            "edge_color": "#BEBEBE",
            "edge_width": 1,
            "arrows": false
        },
        {
            "edge": [
                1499,
                28792
            ],
            "edge_color": "#BEBEBE",
            "edge_width": 1,
            "arrows": false
        },
        {
            "edge": [
                460,
                28792
            ],
            "edge_color": "#BEBEBE",
            "edge_width": 1,
            "arrows": false
        },
        {
            "edge": [
                582,
                28800
            ],
            "edge_color": "#BEBEBE",
            "edge_width": 1,
            "arrows": false
        },
        {
            "edge": [
                375,
                28392
            ],
            "edge_color": "#BEBEBE",
            "edge_width": 1,
            "arrows": false
        },
        {
            "edge": [
                124,
                28474
            ],
            "edge_color": "#BEBEBE",
            "edge_width": 1,
            "arrows": false
        },
        {
            "edge": [
                314,
                1503
            ],
            "edge_color": "#BEBEBE",
            "edge_width": 1,
            "arrows": false
        },
        {
            "edge": [
                292,
                28440
            ],
            "edge_color": "#BEBEBE",
            "edge_width": 1,
            "arrows": false
        },
        {
            "edge": [
                284,
                28800
            ],
            "edge_color": "#BEBEBE",
            "edge_width": 1,
            "arrows": false
        },
        {
            "edge": [
                342,
                28440
            ],
            "edge_color": "#BEBEBE",
            "edge_width": 1,
            "arrows": false
        },
        {
            "edge": [
                1503,
                575
            ],
            "edge_color": "#BEBEBE",
            "edge_width": 1,
            "arrows": false
        },
        {
            "edge": [
                1499,
                28463
            ],
            "edge_color": "#BEBEBE",
            "edge_width": 1,
            "arrows": false
        },
        {
            "edge": [
                388,
                28565
            ],
            "edge_color": "#BEBEBE",
            "edge_width": 1,
            "arrows": false
        },
        {
            "edge": [
                243,
                28565
            ],
            "edge_color": "#BEBEBE",
            "edge_width": 1,
            "arrows": false
        },
        {
            "edge": [
                521,
                28500
            ],
            "edge_color": "#BEBEBE",
            "edge_width": 1,
            "arrows": false
        },
        {
            "edge": [
                243,
                28792
            ],
            "edge_color": "#BEBEBE",
            "edge_width": 1,
            "arrows": false
        },
        {
            "edge": [
                292,
                28800
            ],
            "edge_color": "#BEBEBE",
            "edge_width": 1,
            "arrows": false
        },
        {
            "edge": [
                882,
                28500
            ],
            "edge_color": "#BEBEBE",
            "edge_width": 1,
            "arrows": false
        },
        {
            "edge": [
                1499,
                28440
            ],
            "edge_color": "#BEBEBE",
            "edge_width": 1,
            "arrows": false
        },
        {
            "edge": [
                284,
                28446
            ],
            "edge_color": "#BEBEBE",
            "edge_width": 1,
            "arrows": false
        },
        {
            "edge": [
                258,
                28440
            ],
            "edge_color": "#BEBEBE",
            "edge_width": 1,
            "arrows": false
        },
        {
            "edge": [
                882,
                28440
            ],
            "edge_color": "#BEBEBE",
            "edge_width": 1,
            "arrows": false
        },
        {
            "edge": [
                388,
                28800
            ],
            "edge_color": "#BEBEBE",
            "edge_width": 1,
            "arrows": false
        },
        {
            "edge": [
                243,
                28556
            ],
            "edge_color": "#BEBEBE",
            "edge_width": 1,
            "arrows": false
        },
        {
            "edge": [
                388,
                28392
            ],
            "edge_color": "#BEBEBE",
            "edge_width": 1,
            "arrows": false
        },
        {
            "edge": [
                521,
                28474
            ],
            "edge_color": "#BEBEBE",
            "edge_width": 1,
            "arrows": false
        },
        {
            "edge": [
                582,
                28474
            ],
            "edge_color": "#BEBEBE",
            "edge_width": 1,
            "arrows": false
        },
        {
            "edge": [
                502,
                28474
            ],
            "edge_color": "#BEBEBE",
            "edge_width": 1,
            "arrows": false
        },
        {
            "edge": [
                460,
                28392
            ],
            "edge_color": "#BEBEBE",
            "edge_width": 1,
            "arrows": false
        },
        {
            "edge": [
                292,
                28792
            ],
            "edge_color": "#BEBEBE",
            "edge_width": 1,
            "arrows": false
        },
        {
            "edge": [
                537,
                28500
            ],
            "edge_color": "#BEBEBE",
            "edge_width": 1,
            "arrows": false
        },
        {
            "edge": [
                284,
                28474
            ],
            "edge_color": "#BEBEBE",
            "edge_width": 1,
            "arrows": false
        },
        {
            "edge": [
                292,
                28565
            ],
            "edge_color": "#BEBEBE",
            "edge_width": 1,
            "arrows": false
        },
        {
            "edge": [
                882,
                28392
            ],
            "edge_color": "#BEBEBE",
            "edge_width": 1,
            "arrows": false
        },
        {
            "edge": [
                1499,
                28474
            ],
            "edge_color": "#BEBEBE",
            "edge_width": 1,
            "arrows": false
        },
        {
            "edge": [
                258,
                28463
            ],
            "edge_color": "#BEBEBE",
            "edge_width": 1,
            "arrows": false
        },
        {
            "edge": [
                882,
                28800
            ],
            "edge_color": "#BEBEBE",
            "edge_width": 1,
            "arrows": false
        },
        {
            "edge": [
                388,
                28440
            ],
            "edge_color": "#BEBEBE",
            "edge_width": 1,
            "arrows": false
        },
        {
            "edge": [
                243,
                28440
            ],
            "edge_color": "#BEBEBE",
            "edge_width": 1,
            "arrows": false
        },
        {
            "edge": [
                388,
                28500
            ],
            "edge_color": "#BEBEBE",
            "edge_width": 1,
            "arrows": false
        },
        {
            "edge": [
                827,
                28463
            ],
            "edge_color": "#BEBEBE",
            "edge_width": 1,
            "arrows": false
        },
        {
            "edge": [
                537,
                28446
            ],
            "edge_color": "#BEBEBE",
            "edge_width": 1,
            "arrows": false
        },
        {
            "edge": [
                284,
                28500
            ],
            "edge_color": "#BEBEBE",
            "edge_width": 1,
            "arrows": false
        },
        {
            "edge": [
                882,
                28883
            ],
            "edge_color": "#BEBEBE",
            "edge_width": 1,
            "arrows": false
        },
        {
            "edge": [
                292,
                28463
            ],
            "edge_color": "#BEBEBE",
            "edge_width": 1,
            "arrows": false
        },
        {
            "edge": [
                258,
                28565
            ],
            "edge_color": "#BEBEBE",
            "edge_width": 1,
            "arrows": false
        },
        {
            "edge": [
                882,
                28565
            ],
            "edge_color": "#BEBEBE",
            "edge_width": 1,
            "arrows": false
        },
        {
            "edge": [
                258,
                28392
            ],
            "edge_color": "#BEBEBE",
            "edge_width": 1,
            "arrows": false
        },
        {
            "edge": [
                375,
                502
            ],
            "edge_color": "#17becf",
            "edge_width": 1,
            "arrows": true
        },
        {
            "edge": [
                314,
                537
            ],
            "edge_color": "#17becf",
            "edge_width": 1,
            "arrows": true
        },
        {
            "edge": [
                537,
                349
            ],
            "edge_color": "#17becf",
            "edge_width": 1,
            "arrows": true
        },
        {
            "edge": [
                349,
                882
            ],
            "edge_color": "#17becf",
            "edge_width": 1,
            "arrows": true
        },
        {
            "edge": [
                521,
                537
            ],
            "edge_color": "#17becf",
            "edge_width": 1,
            "arrows": true
        },
        {
            "edge": [
                521,
                852
            ],
            "edge_color": "#17becf",
            "edge_width": 1,
            "arrows": true
        },
        {
            "edge": [
                582,
                852
            ],
            "edge_color": "#17becf",
            "edge_width": 1,
            "arrows": true
        },
        {
            "edge": [
                533,
                521
            ],
            "edge_color": "#17becf",
            "edge_width": 1,
            "arrows": true
        },
        {
            "edge": [
                502,
                852
            ],
            "edge_color": "#17becf",
            "edge_width": 1,
            "arrows": true
        },
        {
            "edge": [
                521,
                460
            ],
            "edge_color": "#17becf",
            "edge_width": 1,
            "arrows": true
        },
        {
            "edge": [
                521,
                124
            ],
            "edge_color": "#17becf",
            "edge_width": 1,
            "arrows": true
        },
        {
            "edge": [
                460,
                575
            ],
            "edge_color": "#17becf",
            "edge_width": 1,
            "arrows": true
        },
        {
            "edge": [
                292,
                284
            ],
            "edge_color": "#17becf",
            "edge_width": 1,
            "arrows": true
        },
        {
            "edge": [
                342,
                521
            ],
            "edge_color": "#17becf",
            "edge_width": 1,
            "arrows": true
        },
        {
            "edge": [
                258,
                537
            ],
            "edge_color": "#17becf",
            "edge_width": 1,
            "arrows": true
        },
        {
            "edge": [
                521,
                882
            ],
            "edge_color": "#17becf",
            "edge_width": 1,
            "arrows": true
        },
        {
            "edge": [
                388,
                502
            ],
            "edge_color": "#17becf",
            "edge_width": 1,
            "arrows": true
        },
        {
            "edge": [
                258,
                827
            ],
            "edge_color": "#17becf",
            "edge_width": 1,
            "arrows": true
        },
        {
            "edge": [
                502,
                882
            ],
            "edge_color": "#17becf",
            "edge_width": 1,
            "arrows": true
        },
        {
            "edge": [
                258,
                124
            ],
            "edge_color": "#17becf",
            "edge_width": 1,
            "arrows": true
        },
        {
            "edge": [
                582,
                575
            ],
            "edge_color": "#17becf",
            "edge_width": 1,
            "arrows": true
        },
        {
            "edge": [
                502,
                575
            ],
            "edge_color": "#17becf",
            "edge_width": 1,
            "arrows": true
        },
        {
            "edge": [
                460,
                349
            ],
            "edge_color": "#17becf",
            "edge_width": 1,
            "arrows": true
        },
        {
            "edge": [
                292,
                582
            ],
            "edge_color": "#17becf",
            "edge_width": 1,
            "arrows": true
        },
        {
            "edge": [
                342,
                258
            ],
            "edge_color": "#17becf",
            "edge_width": 1,
            "arrows": true
        },
        {
            "edge": [
                388,
                537
            ],
            "edge_color": "#17becf",
            "edge_width": 1,
            "arrows": true
        },
        {
            "edge": [
                258,
                521
            ],
            "edge_color": "#17becf",
            "edge_width": 1,
            "arrows": true
        },
        {
            "edge": [
                349,
                284
            ],
            "edge_color": "#17becf",
            "edge_width": 1,
            "arrows": true
        },
        {
            "edge": [
                582,
                882
            ],
            "edge_color": "#17becf",
            "edge_width": 1,
            "arrows": true
        },
        {
            "edge": [
                124,
                460
            ],
            "edge_color": "#17becf",
            "edge_width": 1,
            "arrows": true
        },
        {
            "edge": [
                124,
                284
            ],
            "edge_color": "#17becf",
            "edge_width": 1,
            "arrows": true
        },
        {
            "edge": [
                314,
                582
            ],
            "edge_color": "#17becf",
            "edge_width": 1,
            "arrows": true
        },
        {
            "edge": [
                342,
                388
            ],
            "edge_color": "#17becf",
            "edge_width": 1,
            "arrows": true
        },
        {
            "edge": [
                258,
                502
            ],
            "edge_color": "#17becf",
            "edge_width": 1,
            "arrows": true
        },
        {
            "edge": [
                521,
                284
            ],
            "edge_color": "#17becf",
            "edge_width": 1,
            "arrows": true
        },
        {
            "edge": [
                388,
                852
            ],
            "edge_color": "#17becf",
            "edge_width": 1,
            "arrows": true
        },
        {
            "edge": [
                502,
                284
            ],
            "edge_color": "#17becf",
            "edge_width": 1,
            "arrows": true
        },
        {
            "edge": [
                827,
                521
            ],
            "edge_color": "#17becf",
            "edge_width": 1,
            "arrows": true
        },
        {
            "edge": [
                827,
                502
            ],
            "edge_color": "#17becf",
            "edge_width": 1,
            "arrows": true
        },
        {
            "edge": [
                124,
                349
            ],
            "edge_color": "#17becf",
            "edge_width": 1,
            "arrows": true
        },
        {
            "edge": [
                342,
                852
            ],
            "edge_color": "#17becf",
            "edge_width": 1,
            "arrows": true
        },
        {
            "edge": [
                292,
                575
            ],
            "edge_color": "#17becf",
            "edge_width": 1,
            "arrows": true
        },
        {
            "edge": [
                388,
                575
            ],
            "edge_color": "#17becf",
            "edge_width": 1,
            "arrows": true
        },
        {
            "edge": [
                582,
                284
            ],
            "edge_color": "#17becf",
            "edge_width": 1,
            "arrows": true
        },
        {
            "edge": [
                124,
                575
            ],
            "edge_color": "#17becf",
            "edge_width": 1,
            "arrows": true
        },
        {
            "edge": [
                124,
                882
            ],
            "edge_color": "#17becf",
            "edge_width": 1,
            "arrows": true
        },
        {
            "edge": [
                537,
                882
            ],
            "edge_color": "#17becf",
            "edge_width": 1,
            "arrows": true
        },
        {
            "edge": [
                349,
                852
            ],
            "edge_color": "#17becf",
            "edge_width": 1,
            "arrows": true
        },
        {
            "edge": [
                258,
                582
            ],
            "edge_color": "#17becf",
            "edge_width": 1,
            "arrows": true
        },
        {
            "edge": [
                342,
                124
            ],
            "edge_color": "#17becf",
            "edge_width": 1,
            "arrows": true
        },
        {
            "edge": [
                375,
                575
            ],
            "edge_color": "#17becf",
            "edge_width": 1,
            "arrows": true
        },
        {
            "edge": [
                124,
                852
            ],
            "edge_color": "#17becf",
            "edge_width": 1,
            "arrows": true
        },
        {
            "edge": [
                284,
                1356
            ],
            "edge_color": "#17becf",
            "edge_width": 1,
            "arrows": true
        },
        {
            "edge": [
                342,
                502
            ],
            "edge_color": "#17becf",
            "edge_width": 1,
            "arrows": true
        },
        {
            "edge": [
                342,
                882
            ],
            "edge_color": "#17becf",
            "edge_width": 1,
            "arrows": true
        },
        {
            "edge": [
                243,
                292
            ],
            "edge_color": "#17becf",
            "edge_width": 1,
            "arrows": true
        },
        {
            "edge": [
                388,
                284
            ],
            "edge_color": "#17becf",
            "edge_width": 1,
            "arrows": true
        },
        {
            "edge": [
                258,
                852
            ],
            "edge_color": "#17becf",
            "edge_width": 1,
            "arrows": true
        },
        {
            "edge": [
                243,
                284
            ],
            "edge_color": "#17becf",
            "edge_width": 1,
            "arrows": true
        },
        {
            "edge": [
                388,
                582
            ],
            "edge_color": "#17becf",
            "edge_width": 1,
            "arrows": true
        },
        {
            "edge": [
                502,
                521
            ],
            "edge_color": "#17becf",
            "edge_width": 1,
            "arrows": true
        },
        {
            "edge": [
                521,
                575
            ],
            "edge_color": "#17becf",
            "edge_width": 1,
            "arrows": true
        },
        {
            "edge": [
                533,
                582
            ],
            "edge_color": "#17becf",
            "edge_width": 1,
            "arrows": true
        },
        {
            "edge": [
                124,
                582
            ],
            "edge_color": "#17becf",
            "edge_width": 1,
            "arrows": true
        },
        {
            "edge": [
                537,
                284
            ],
            "edge_color": "#17becf",
            "edge_width": 1,
            "arrows": true
        },
        {
            "edge": [
                537,
                460
            ],
            "edge_color": "#17becf",
            "edge_width": 1,
            "arrows": true
        },
        {
            "edge": [
                342,
                460
            ],
            "edge_color": "#17becf",
            "edge_width": 1,
            "arrows": true
        },
        {
            "edge": [
                258,
                882
            ],
            "edge_color": "#17becf",
            "edge_width": 1,
            "arrows": true
        },
        {
            "edge": [
                243,
                537
            ],
            "edge_color": "#17becf",
            "edge_width": 1,
            "arrows": true
        },
        {
            "edge": [
                258,
                575
            ],
            "edge_color": "#17becf",
            "edge_width": 1,
            "arrows": true
        },
        {
            "edge": [
                388,
                460
            ],
            "edge_color": "#17becf",
            "edge_width": 1,
            "arrows": true
        },
        {
            "edge": [
                460,
                852
            ],
            "edge_color": "#17becf",
            "edge_width": 1,
            "arrows": true
        },
        {
            "edge": [
                827,
                124
            ],
            "edge_color": "#17becf",
            "edge_width": 1,
            "arrows": true
        },
        {
            "edge": [
                284,
                852
            ],
            "edge_color": "#17becf",
            "edge_width": 1,
            "arrows": true
        },
        {
            "edge": [
                342,
                582
            ],
            "edge_color": "#17becf",
            "edge_width": 1,
            "arrows": true
        },
        {
            "edge": [
                342,
                284
            ],
            "edge_color": "#17becf",
            "edge_width": 1,
            "arrows": true
        },
        {
            "edge": [
                388,
                882
            ],
            "edge_color": "#17becf",
            "edge_width": 1,
            "arrows": true
        },
        {
            "edge": [
                258,
                349
            ],
            "edge_color": "#17becf",
            "edge_width": 1,
            "arrows": true
        },
        {
            "edge": [
                502,
                537
            ],
            "edge_color": "#17becf",
            "edge_width": 1,
            "arrows": true
        },
        {
            "edge": [
                243,
                882
            ],
            "edge_color": "#17becf",
            "edge_width": 1,
            "arrows": true
        },
        {
            "edge": [
                533,
                882
            ],
            "edge_color": "#17becf",
            "edge_width": 1,
            "arrows": true
        },
        {
            "edge": [
                827,
                882
            ],
            "edge_color": "#17becf",
            "edge_width": 1,
            "arrows": true
        },
        {
            "edge": [
                533,
                575
            ],
            "edge_color": "#17becf",
            "edge_width": 1,
            "arrows": true
        },
        {
            "edge": [
                827,
                349
            ],
            "edge_color": "#17becf",
            "edge_width": 1,
            "arrows": true
        },
        {
            "edge": [
                375,
                284
            ],
            "edge_color": "#17becf",
            "edge_width": 1,
            "arrows": true
        },
        {
            "edge": [
                537,
                1356
            ],
            "edge_color": "#17becf",
            "edge_width": 1,
            "arrows": true
        },
        {
            "edge": [
                258,
                284
            ],
            "edge_color": "#17becf",
            "edge_width": 1,
            "arrows": true
        },
        {
            "edge": [
                388,
                349
            ],
            "edge_color": "#17becf",
            "edge_width": 1,
            "arrows": true
        },
        {
            "edge": [
                258,
                460
            ],
            "edge_color": "#17becf",
            "edge_width": 1,
            "arrows": true
        },
        {
            "edge": [
                342,
                375
            ],
            "edge_color": "#17becf",
            "edge_width": 1,
            "arrows": true
        },
        {
            "edge": [
                533,
                537
            ],
            "edge_color": "#17becf",
            "edge_width": 1,
            "arrows": true
        },
        {
            "edge": [
                243,
                575
            ],
            "edge_color": "#17becf",
            "edge_width": 1,
            "arrows": true
        },
        {
            "edge": [
                575,
                882
            ],
            "edge_color": "#17becf",
            "edge_width": 1,
            "arrows": true
        },
        {
            "edge": [
                460,
                882
            ],
            "edge_color": "#17becf",
            "edge_width": 1,
            "arrows": true
        },
        {
            "edge": [
                342,
                575
            ],
            "edge_color": "#17becf",
            "edge_width": 1,
            "arrows": true
        },
        {
            "edge": [
                349,
                582
            ],
            "edge_color": "#17becf",
            "edge_width": 1,
            "arrows": true
        },
        {
            "edge": [
                533,
                284
            ],
            "edge_color": "#17becf",
            "edge_width": 1,
            "arrows": true
        },
        {
            "edge": [
                258,
                375
            ],
            "edge_color": "#17becf",
            "edge_width": 1,
            "arrows": true
        },
        {
            "edge": [
                827,
                460
            ],
            "edge_color": "#17becf",
            "edge_width": 1,
            "arrows": true
        },
        {
            "edge": [
                375,
                882
            ],
            "edge_color": "#17becf",
            "edge_width": 1,
            "arrows": true
        },
        {
            "edge": [
                342,
                349
            ],
            "edge_color": "#17becf",
            "edge_width": 1,
            "arrows": true
        },
        {
            "edge": [
                537,
                852
            ],
            "edge_color": "#17becf",
            "edge_width": 1,
            "arrows": true
        },
        {
            "edge": [
                388,
                124
            ],
            "edge_color": "#17becf",
            "edge_width": 1,
            "arrows": true
        },
        {
            "edge": [
                375,
                124
            ],
            "edge_color": "#17becf",
            "edge_width": 1,
            "arrows": true
        },
        {
            "edge": [
                460,
                582
            ],
            "edge_color": "#17becf",
            "edge_width": 1,
            "arrows": true
        },
        {
            "edge": [
                460,
                284
            ],
            "edge_color": "#17becf",
            "edge_width": 1,
            "arrows": true
        },
        {
            "edge": [
                575,
                852
            ],
            "edge_color": "#17becf",
            "edge_width": 1,
            "arrows": true
        },
        {
            "edge": [
                375,
                537
            ],
            "edge_color": "#17becf",
            "edge_width": 1,
            "arrows": true
        },
        {
            "edge": [
                292,
                882
            ],
            "edge_color": "#17becf",
            "edge_width": 1,
            "arrows": true
        },
        {
            "edge": [
                537,
                827
            ],
            "edge_color": "#17becf",
            "edge_width": 1,
            "arrows": true
        },
        {
            "edge": [
                349,
                575
            ],
            "edge_color": "#17becf",
            "edge_width": 1,
            "arrows": true
        },
        {
            "edge": [
                388,
                258
            ],
            "edge_color": "#17becf",
            "edge_width": 1,
            "arrows": true
        },
        {
            "edge": [
                284,
                575
            ],
            "edge_color": "#BEBEBE",
            "edge_width": 1,
            "arrows": false,
            "connectionstyle": "arc3, rad = 0.1"
        },
        {
            "edge": [
                521,
                375
            ],
            "edge_color": "#BEBEBE",
            "edge_width": 1,
            "arrows": false,
            "connectionstyle": "arc3, rad = 0.1"
        },
        {
            "edge": [
                575,
                284
            ],
            "edge_color": "#17becf",
            "edge_width": 1,
            "arrows": true,
            "connectionstyle": "arc3, rad = 0.1"
        },
        {
            "edge": [
                375,
                521
            ],
            "edge_color": "#17becf",
            "edge_width": 1,
            "arrows": true,
            "connectionstyle": "arc3, rad = 0.1"
        }
    ]
}
