# Supplementary material for: Accurate and interpretable drug-drug interaction prediction enabled by knowledge subgraph learning
Source: Commun Med (Lond). 2024 Mar 28;4:59. doi: 10.1038/s43856-024-00486-y (PMC10978847; doi:10.1038/s43856-024-00486-y)
Supplement: Supplementary file 4 — Supplementary Data 1 [file 43856_2024_486_MOESM4_ESM.zip › supplementary_data/fig3/d/knowledge_subgraph_wo_resemble.txt]

{
    "nodes": [
        {
            "node": 284,
            "node_size": 400,
            "node_color": "#17becf",
            "node_shape": "P"
        },
        {
            "node": 882,
            "node_size": 400,
            "node_color": "#17becf",
            "node_shape": "*"
        },
        {
            "node": 575,
            "node_size": 400,
            "node_color": "#17becf",
            "node_shape": "o"
        },
        {
            "node": 852,
            "node_size": 400,
            "node_color": "#17becf",
            "node_shape": "o"
        },
        {
            "node": 1503,
            "node_size": 400,
            "node_color": "#17becf",
            "node_shape": "o"
        }
    ],
    "edges": [
        {
            "edge": [
                284,
                852
            ],
            "edge_color": "#17becf",
            "edge_width": 1.8195000000000001,
            "arrows": true
        },
        {
            "edge": [
                575,
                882
            ],
            "edge_color": "#17becf",
            "edge_width": 0.328,
            "arrows": true
        },
        {
            "edge": [
                575,
                852
            ],
            "edge_color": "#17becf",
            "edge_width": 0.6920000000000002,
            "arrows": true
        },
        {
            "edge": [
                284,
                575
            ],
            "edge_color": "#BEBEBE",
            "edge_width": 2.0860000000000003,
            "arrows": false
        },
        {
            "edge": [
                284,
                1503
            ],
            "edge_color": "#BEBEBE",
            "edge_width": 4.9559999999999995,
            "arrows": false
        },
        {
            "edge": [
                852,
                882
            ],
            "edge_color": "#BEBEBE",
            "edge_width": 5.7909999999999995,
            "arrows": false
        },
        {
            "edge": [
                1503,
                575
            ],
            "edge_color": "#BEBEBE",
            "edge_width": 2.962,
            "arrows": false
        }
    ]
}
