# Supplementary material for: Accurate and interpretable drug-drug interaction prediction enabled by knowledge subgraph learning
Source: Commun Med (Lond). 2024 Mar 28;4:59. doi: 10.1038/s43856-024-00486-y (PMC10978847; doi:10.1038/s43856-024-00486-y)
Supplement: Supplementary file 4 — Supplementary Data 1 [file 43856_2024_486_MOESM4_ESM.zip › supplementary_data/fig3/e/knowledge_subgraph.txt]

{
    "nodes": [
        {
            "node": 47,
            "node_size": 400,
            "node_color": "#17becf",
            "node_shape": "P"
        },
        {
            "node": 51,
            "node_size": 400,
            "node_color": "#17becf",
            "node_shape": "*"
        },
        {
            "node": 16924,
            "node_size": 400,
            "node_color": "#BEBEBE",
            "node_shape": "o"
        },
        {
            "node": 16892,
            "node_size": 400,
            "node_color": "#BEBEBE",
            "node_shape": "o"
        },
        {
            "node": 12,
            "node_size": 400,
            "node_color": "#17becf",
            "node_shape": "o"
        },
        {
            "node": 1293,
            "node_size": 400,
            "node_color": "#17becf",
            "node_shape": "o"
        },
        {
            "node": 655,
            "node_size": 400,
            "node_color": "#17becf",
            "node_shape": "o"
        },
        {
            "node": 18,
            "node_size": 400,
            "node_color": "#17becf",
            "node_shape": "o"
        },
        {
            "node": 530,
            "node_size": 400,
            "node_color": "#17becf",
            "node_shape": "o"
        },
        {
            "node": 1048,
            "node_size": 400,
            "node_color": "#17becf",
            "node_shape": "o"
        },
        {
            "node": 416,
            "node_size": 400,
            "node_color": "#17becf",
            "node_shape": "o"
        },
        {
            "node": 40,
            "node_size": 400,
            "node_color": "#17becf",
            "node_shape": "o"
        },
        {
            "node": 1066,
            "node_size": 400,
            "node_color": "#17becf",
            "node_shape": "o"
        },
        {
            "node": 686,
            "node_size": 400,
            "node_color": "#17becf",
            "node_shape": "o"
        },
        {
            "node": 695,
            "node_size": 400,
            "node_color": "#17becf",
            "node_shape": "o"
        },
        {
            "node": 184,
            "node_size": 400,
            "node_color": "#17becf",
            "node_shape": "o"
        },
        {
            "node": 572,
            "node_size": 400,
            "node_color": "#17becf",
            "node_shape": "o"
        },
        {
            "node": 63,
            "node_size": 400,
            "node_color": "#17becf",
            "node_shape": "o"
        },
        {
            "node": 961,
            "node_size": 400,
            "node_color": "#17becf",
            "node_shape": "o"
        },
        {
            "node": 70,
            "node_size": 400,
            "node_color": "#17becf",
            "node_shape": "o"
        },
        {
            "node": 585,
            "node_size": 400,
            "node_color": "#17becf",
            "node_shape": "o"
        },
        {
            "node": 74,
            "node_size": 400,
            "node_color": "#17becf",
            "node_shape": "o"
        },
        {
            "node": 587,
            "node_size": 400,
            "node_color": "#17becf",
            "node_shape": "o"
        },
        {
            "node": 1012,
            "node_size": 400,
            "node_color": "#17becf",
            "node_shape": "o"
        }
    ],
    "edges": [
        {
            "edge": [
                12,
                51
            ],
            "edge_color": "#17becf",
            "edge_width": 0.2665,
            "arrows": true
        },
        {
            "edge": [
                416,
                51
            ],
            "edge_color": "#17becf",
            "edge_width": 0.26849999999999996,
            "arrows": true
        },
        {
            "edge": [
                63,
                51
            ],
            "edge_color": "#17becf",
            "edge_width": 0.301,
            "arrows": true
        },
        {
            "edge": [
                585,
                51
            ],
            "edge_color": "#17becf",
            "edge_width": 0.2525,
            "arrows": true
        },
        {
            "edge": [
                587,
                51
            ],
            "edge_color": "#17becf",
            "edge_width": 0.269,
            "arrows": true
        },
        {
            "edge": [
                18,
                12
            ],
            "edge_color": "#17becf",
            "edge_width": 0.2655,
            "arrows": true
        },
        {
            "edge": [
                655,
                1293
            ],
            "edge_color": "#17becf",
            "edge_width": 0.3725,
            "arrows": true
        },
        {
            "edge": [
                961,
                1293
            ],
            "edge_color": "#17becf",
            "edge_width": 0.33849999999999997,
            "arrows": true
        },
        {
            "edge": [
                40,
                655
            ],
            "edge_color": "#17becf",
            "edge_width": 0.28500000000000003,
            "arrows": true
        },
        {
            "edge": [
                184,
                655
            ],
            "edge_color": "#17becf",
            "edge_width": 0.264,
            "arrows": true
        },
        {
            "edge": [
                961,
                655
            ],
            "edge_color": "#17becf",
            "edge_width": 0.3245,
            "arrows": true
        },
        {
            "edge": [
                1012,
                655
            ],
            "edge_color": "#17becf",
            "edge_width": 0.311,
            "arrows": true
        },
        {
            "edge": [
                1293,
                18
            ],
            "edge_color": "#17becf",
            "edge_width": 0.28250000000000003,
            "arrows": true
        },
        {
            "edge": [
                1048,
                18
            ],
            "edge_color": "#17becf",
            "edge_width": 0.26349999999999996,
            "arrows": true
        },
        {
            "edge": [
                655,
                1048
            ],
            "edge_color": "#17becf",
            "edge_width": 0.3905,
            "arrows": true
        },
        {
            "edge": [
                695,
                1048
            ],
            "edge_color": "#17becf",
            "edge_width": 0.32899999999999996,
            "arrows": true
        },
        {
            "edge": [
                961,
                1048
            ],
            "edge_color": "#17becf",
            "edge_width": 0.34049999999999997,
            "arrows": true
        },
        {
            "edge": [
                1012,
                1048
            ],
            "edge_color": "#17becf",
            "edge_width": 0.3195,
            "arrows": true
        },
        {
            "edge": [
                18,
                416
            ],
            "edge_color": "#17becf",
            "edge_width": 0.3125,
            "arrows": true
        },
        {
            "edge": [
                63,
                416
            ],
            "edge_color": "#17becf",
            "edge_width": 0.3295,
            "arrows": true
        },
        {
            "edge": [
                961,
                416
            ],
            "edge_color": "#17becf",
            "edge_width": 0.2845,
            "arrows": true
        },
        {
            "edge": [
                1012,
                416
            ],
            "edge_color": "#17becf",
            "edge_width": 0.32,
            "arrows": true
        },
        {
            "edge": [
                655,
                1066
            ],
            "edge_color": "#17becf",
            "edge_width": 0.3935,
            "arrows": true
        },
        {
            "edge": [
                961,
                1066
            ],
            "edge_color": "#17becf",
            "edge_width": 0.303,
            "arrows": true
        },
        {
            "edge": [
                1012,
                1066
            ],
            "edge_color": "#17becf",
            "edge_width": 0.279,
            "arrows": true
        },
        {
            "edge": [
                530,
                686
            ],
            "edge_color": "#17becf",
            "edge_width": 0.27199999999999996,
            "arrows": true
        },
        {
            "edge": [
                655,
                695
            ],
            "edge_color": "#17becf",
            "edge_width": 0.385,
            "arrows": true
        },
        {
            "edge": [
                184,
                695
            ],
            "edge_color": "#17becf",
            "edge_width": 0.2755,
            "arrows": true
        },
        {
            "edge": [
                961,
                695
            ],
            "edge_color": "#17becf",
            "edge_width": 0.3025,
            "arrows": true
        },
        {
            "edge": [
                1012,
                695
            ],
            "edge_color": "#17becf",
            "edge_width": 0.2585,
            "arrows": true
        },
        {
            "edge": [
                63,
                572
            ],
            "edge_color": "#17becf",
            "edge_width": 0.288,
            "arrows": true
        },
        {
            "edge": [
                961,
                572
            ],
            "edge_color": "#17becf",
            "edge_width": 0.323,
            "arrows": true
        },
        {
            "edge": [
                18,
                63
            ],
            "edge_color": "#17becf",
            "edge_width": 0.28500000000000003,
            "arrows": true
        },
        {
            "edge": [
                587,
                63
            ],
            "edge_color": "#17becf",
            "edge_width": 0.254,
            "arrows": true
        },
        {
            "edge": [
                40,
                961
            ],
            "edge_color": "#17becf",
            "edge_width": 0.323,
            "arrows": true
        },
        {
            "edge": [
                47,
                70
            ],
            "edge_color": "#17becf",
            "edge_width": 0.2885,
            "arrows": true
        },
        {
            "edge": [
                587,
                585
            ],
            "edge_color": "#17becf",
            "edge_width": 0.302,
            "arrows": true
        },
        {
            "edge": [
                47,
                74
            ],
            "edge_color": "#17becf",
            "edge_width": 0.2765,
            "arrows": true
        },
        {
            "edge": [
                70,
                74
            ],
            "edge_color": "#17becf",
            "edge_width": 0.266,
            "arrows": true
        },
        {
            "edge": [
                18,
                1012
            ],
            "edge_color": "#17becf",
            "edge_width": 0.2835,
            "arrows": true
        },
        {
            "edge": [
                47,
                16924
            ],
            "edge_color": "#BEBEBE",
            "edge_width": 1.0315,
            "arrows": false
        },
        {
            "edge": [
                47,
                16892
            ],
            "edge_color": "#BEBEBE",
            "edge_width": 1.141,
            "arrows": false
        },
        {
            "edge": [
                1066,
                1048
            ],
            "edge_color": "#BEBEBE",
            "edge_width": 1.5179999999999998,
            "arrows": false
        },
        {
            "edge": [
                16924,
                51
            ],
            "edge_color": "#BEBEBE",
            "edge_width": 1.3175000000000001,
            "arrows": false
        },
        {
            "edge": [
                74,
                16924
            ],
            "edge_color": "#BEBEBE",
            "edge_width": 1.0339999999999998,
            "arrows": false
        },
        {
            "edge": [
                74,
                16892
            ],
            "edge_color": "#BEBEBE",
            "edge_width": 1.12,
            "arrows": false
        },
        {
            "edge": [
                1012,
                184
            ],
            "edge_color": "#BEBEBE",
            "edge_width": 1.4305,
            "arrows": false
        },
        {
            "edge": [
                16892,
                51
            ],
            "edge_color": "#BEBEBE",
            "edge_width": 1.321,
            "arrows": false
        },
        {
            "edge": [
                16892,
                16924
            ],
            "edge_color": "#BEBEBE",
            "edge_width": 0.7795000000000001,
            "arrows": false
        },
        {
            "edge": [
                47,
                12
            ],
            "edge_color": "#BEBEBE",
            "edge_width": 0.555,
            "edge_style": ":",
            "arrows": false
        },
        {
            "edge": [
                47,
                18
            ],
            "edge_color": "#BEBEBE",
            "edge_width": 0.253,
            "edge_style": ":",
            "arrows": false
        },
        {
            "edge": [
                47,
                530
            ],
            "edge_color": "#BEBEBE",
            "edge_width": 0.552,
            "edge_style": ":",
            "arrows": false
        },
        {
            "edge": [
                47,
                686
            ],
            "edge_color": "#BEBEBE",
            "edge_width": 0.5445,
            "edge_style": ":",
            "arrows": false
        },
        {
            "edge": [
                47,
                585
            ],
            "edge_color": "#BEBEBE",
            "edge_width": 0.5465,
            "edge_style": ":",
            "arrows": false
        },
        {
            "edge": [
                47,
                587
            ],
            "edge_color": "#BEBEBE",
            "edge_width": 0.5615,
            "edge_style": ":",
            "arrows": false
        },
        {
            "edge": [
                51,
                70
            ],
            "edge_color": "#BEBEBE",
            "edge_width": 0.609,
            "edge_style": ":",
            "arrows": false
        },
        {
            "edge": [
                51,
                74
            ],
            "edge_color": "#BEBEBE",
            "edge_width": 0.6355,
            "edge_style": ":",
            "arrows": false
        },
        {
            "edge": [
                12,
                530
            ],
            "edge_color": "#BEBEBE",
            "edge_width": 0.55,
            "edge_style": ":",
            "arrows": false
        },
        {
            "edge": [
                12,
                686
            ],
            "edge_color": "#BEBEBE",
            "edge_width": 0.5495,
            "edge_style": ":",
            "arrows": false
        },
        {
            "edge": [
                12,
                63
            ],
            "edge_color": "#BEBEBE",
            "edge_width": 0.5905,
            "edge_style": ":",
            "arrows": false
        },
        {
            "edge": [
                12,
                70
            ],
            "edge_color": "#BEBEBE",
            "edge_width": 0.586,
            "edge_style": ":",
            "arrows": false
        },
        {
            "edge": [
                12,
                585
            ],
            "edge_color": "#BEBEBE",
            "edge_width": 0.5585,
            "edge_style": ":",
            "arrows": false
        },
        {
            "edge": [
                12,
                74
            ],
            "edge_color": "#BEBEBE",
            "edge_width": 0.5774999999999999,
            "edge_style": ":",
            "arrows": false
        },
        {
            "edge": [
                12,
                587
            ],
            "edge_color": "#BEBEBE",
            "edge_width": 0.5774999999999999,
            "edge_style": ":",
            "arrows": false
        },
        {
            "edge": [
                1293,
                1048
            ],
            "edge_color": "#BEBEBE",
            "edge_width": 0.5974999999999999,
            "edge_style": ":",
            "arrows": false
        },
        {
            "edge": [
                1293,
                416
            ],
            "edge_color": "#BEBEBE",
            "edge_width": 0.5945,
            "edge_style": ":",
            "arrows": false
        },
        {
            "edge": [
                1293,
                40
            ],
            "edge_color": "#BEBEBE",
            "edge_width": 0.5674999999999999,
            "edge_style": ":",
            "arrows": false
        },
        {
            "edge": [
                1293,
                1066
            ],
            "edge_color": "#BEBEBE",
            "edge_width": 0.584,
            "edge_style": ":",
            "arrows": false
        },
        {
            "edge": [
                1293,
                695
            ],
            "edge_color": "#BEBEBE",
            "edge_width": 0.3165,
            "edge_style": ":",
            "arrows": false
        },
        {
            "edge": [
                1293,
                572
            ],
            "edge_color": "#BEBEBE",
            "edge_width": 0.597,
            "edge_style": ":",
            "arrows": false
        },
        {
            "edge": [
                1293,
                63
            ],
            "edge_color": "#BEBEBE",
            "edge_width": 0.274,
            "edge_style": ":",
            "arrows": false
        },
        {
            "edge": [
                1293,
                1012
            ],
            "edge_color": "#BEBEBE",
            "edge_width": 0.5995,
            "edge_style": ":",
            "arrows": false
        },
        {
            "edge": [
                655,
                416
            ],
            "edge_color": "#BEBEBE",
            "edge_width": 0.597,
            "edge_style": ":",
            "arrows": false
        },
        {
            "edge": [
                655,
                572
            ],
            "edge_color": "#BEBEBE",
            "edge_width": 0.6519999999999999,
            "edge_style": ":",
            "arrows": false
        },
        {
            "edge": [
                18,
                655
            ],
            "edge_color": "#BEBEBE",
            "edge_width": 0.28150000000000003,
            "edge_style": ":",
            "arrows": false
        },
        {
            "edge": [
                18,
                40
            ],
            "edge_color": "#BEBEBE",
            "edge_width": 0.5235,
            "edge_style": ":",
            "arrows": false
        },
        {
            "edge": [
                18,
                572
            ],
            "edge_color": "#BEBEBE",
            "edge_width": 0.577,
            "edge_style": ":",
            "arrows": false
        },
        {
            "edge": [
                18,
                961
            ],
            "edge_color": "#BEBEBE",
            "edge_width": 0.253,
            "edge_style": ":",
            "arrows": false
        },
        {
            "edge": [
                18,
                70
            ],
            "edge_color": "#BEBEBE",
            "edge_width": 0.5835,
            "edge_style": ":",
            "arrows": false
        },
        {
            "edge": [
                18,
                74
            ],
            "edge_color": "#BEBEBE",
            "edge_width": 0.539,
            "edge_style": ":",
            "arrows": false
        },
        {
            "edge": [
                530,
                51
            ],
            "edge_color": "#BEBEBE",
            "edge_width": 0.29250000000000004,
            "edge_style": ":",
            "arrows": false
        },
        {
            "edge": [
                530,
                18
            ],
            "edge_color": "#BEBEBE",
            "edge_width": 0.2505,
            "edge_style": ":",
            "arrows": false
        },
        {
            "edge": [
                530,
                70
            ],
            "edge_color": "#BEBEBE",
            "edge_width": 0.569,
            "edge_style": ":",
            "arrows": false
        },
        {
            "edge": [
                530,
                585
            ],
            "edge_color": "#BEBEBE",
            "edge_width": 0.542,
            "edge_style": ":",
            "arrows": false
        },
        {
            "edge": [
                530,
                74
            ],
            "edge_color": "#BEBEBE",
            "edge_width": 0.5609999999999999,
            "edge_style": ":",
            "arrows": false
        },
        {
            "edge": [
                530,
                587
            ],
            "edge_color": "#BEBEBE",
            "edge_width": 0.5565,
            "edge_style": ":",
            "arrows": false
        },
        {
            "edge": [
                1048,
                416
            ],
            "edge_color": "#BEBEBE",
            "edge_width": 0.5820000000000001,
            "edge_style": ":",
            "arrows": false
        },
        {
            "edge": [
                1048,
                40
            ],
            "edge_color": "#BEBEBE",
            "edge_width": 0.5830000000000001,
            "edge_style": ":",
            "arrows": false
        },
        {
            "edge": [
                1048,
                572
            ],
            "edge_color": "#BEBEBE",
            "edge_width": 0.595,
            "edge_style": ":",
            "arrows": false
        },
        {
            "edge": [
                1048,
                63
            ],
            "edge_color": "#BEBEBE",
            "edge_width": 0.2615,
            "edge_style": ":",
            "arrows": false
        },
        {
            "edge": [
                16924,
                12
            ],
            "edge_color": "#BEBEBE",
            "edge_width": 0.28250000000000003,
            "edge_style": ":",
            "arrows": false
        },
        {
            "edge": [
                16924,
                530
            ],
            "edge_color": "#BEBEBE",
            "edge_width": 0.266,
            "edge_style": ":",
            "arrows": false
        },
        {
            "edge": [
                16924,
                686
            ],
            "edge_color": "#BEBEBE",
            "edge_width": 0.264,
            "edge_style": ":",
            "arrows": false
        },
        {
            "edge": [
                16924,
                63
            ],
            "edge_color": "#BEBEBE",
            "edge_width": 0.261,
            "edge_style": ":",
            "arrows": false
        },
        {
            "edge": [
                16924,
                585
            ],
            "edge_color": "#BEBEBE",
            "edge_width": 0.2655,
            "edge_style": ":",
            "arrows": false
        },
        {
            "edge": [
                16924,
                587
            ],
            "edge_color": "#BEBEBE",
            "edge_width": 0.28500000000000003,
            "edge_style": ":",
            "arrows": false
        },
        {
            "edge": [
                416,
                40
            ],
            "edge_color": "#BEBEBE",
            "edge_width": 0.5755,
            "edge_style": ":",
            "arrows": false
        },
        {
            "edge": [
                416,
                1066
            ],
            "edge_color": "#BEBEBE",
            "edge_width": 0.5169999999999999,
            "edge_style": ":",
            "arrows": false
        },
        {
            "edge": [
                416,
                695
            ],
            "edge_color": "#BEBEBE",
            "edge_width": 0.5359999999999999,
            "edge_style": ":",
            "arrows": false
        },
        {
            "edge": [
                416,
                572
            ],
            "edge_color": "#BEBEBE",
            "edge_width": 0.6415,
            "edge_style": ":",
            "arrows": false
        },
        {
            "edge": [
                40,
                1066
            ],
            "edge_color": "#BEBEBE",
            "edge_width": 0.5900000000000001,
            "edge_style": ":",
            "arrows": false
        },
        {
            "edge": [
                40,
                695
            ],
            "edge_color": "#BEBEBE",
            "edge_width": 0.589,
            "edge_style": ":",
            "arrows": false
        },
        {
            "edge": [
                40,
                572
            ],
            "edge_color": "#BEBEBE",
            "edge_width": 0.5814999999999999,
            "edge_style": ":",
            "arrows": false
        },
        {
            "edge": [
                40,
                1012
            ],
            "edge_color": "#BEBEBE",
            "edge_width": 0.6455,
            "edge_style": ":",
            "arrows": false
        },
        {
            "edge": [
                1066,
                695
            ],
            "edge_color": "#BEBEBE",
            "edge_width": 0.7250000000000001,
            "edge_style": ":",
            "arrows": false
        },
        {
            "edge": [
                1066,
                184
            ],
            "edge_color": "#BEBEBE",
            "edge_width": 0.2765,
            "edge_style": ":",
            "arrows": false
        },
        {
            "edge": [
                1066,
                572
            ],
            "edge_color": "#BEBEBE",
            "edge_width": 0.5559999999999999,
            "edge_style": ":",
            "arrows": false
        },
        {
            "edge": [
                686,
                18
            ],
            "edge_color": "#BEBEBE",
            "edge_width": 0.25,
            "edge_style": ":",
            "arrows": false
        },
        {
            "edge": [
                686,
                63
            ],
            "edge_color": "#BEBEBE",
            "edge_width": 0.3115,
            "edge_style": ":",
            "arrows": false
        },
        {
            "edge": [
                686,
                70
            ],
            "edge_color": "#BEBEBE",
            "edge_width": 0.564,
            "edge_style": ":",
            "arrows": false
        },
        {
            "edge": [
                686,
                585
            ],
            "edge_color": "#BEBEBE",
            "edge_width": 0.54,
            "edge_style": ":",
            "arrows": false
        },
        {
            "edge": [
                686,
                74
            ],
            "edge_color": "#BEBEBE",
            "edge_width": 0.5555,
            "edge_style": ":",
            "arrows": false
        },
        {
            "edge": [
                686,
                587
            ],
            "edge_color": "#BEBEBE",
            "edge_width": 0.552,
            "edge_style": ":",
            "arrows": false
        },
        {
            "edge": [
                695,
                572
            ],
            "edge_color": "#BEBEBE",
            "edge_width": 0.579,
            "edge_style": ":",
            "arrows": false
        },
        {
            "edge": [
                572,
                1012
            ],
            "edge_color": "#BEBEBE",
            "edge_width": 0.613,
            "edge_style": ":",
            "arrows": false
        },
        {
            "edge": [
                63,
                70
            ],
            "edge_color": "#BEBEBE",
            "edge_width": 0.599,
            "edge_style": ":",
            "arrows": false
        },
        {
            "edge": [
                63,
                74
            ],
            "edge_color": "#BEBEBE",
            "edge_width": 0.578,
            "edge_style": ":",
            "arrows": false
        },
        {
            "edge": [
                961,
                1012
            ],
            "edge_color": "#BEBEBE",
            "edge_width": 0.6769999999999999,
            "edge_style": ":",
            "arrows": false
        },
        {
            "edge": [
                70,
                416
            ],
            "edge_color": "#BEBEBE",
            "edge_width": 0.2935,
            "edge_style": ":",
            "arrows": false
        },
        {
            "edge": [
                70,
                572
            ],
            "edge_color": "#BEBEBE",
            "edge_width": 0.2625,
            "edge_style": ":",
            "arrows": false
        },
        {
            "edge": [
                70,
                585
            ],
            "edge_color": "#BEBEBE",
            "edge_width": 0.5575,
            "edge_style": ":",
            "arrows": false
        },
        {
            "edge": [
                70,
                587
            ],
            "edge_color": "#BEBEBE",
            "edge_width": 0.566,
            "edge_style": ":",
            "arrows": false
        },
        {
            "edge": [
                585,
                18
            ],
            "edge_color": "#BEBEBE",
            "edge_width": 0.2515,
            "edge_style": ":",
            "arrows": false
        },
        {
            "edge": [
                585,
                63
            ],
            "edge_color": "#BEBEBE",
            "edge_width": 0.3125,
            "edge_style": ":",
            "arrows": false
        },
        {
            "edge": [
                585,
                74
            ],
            "edge_color": "#BEBEBE",
            "edge_width": 0.5505,
            "edge_style": ":",
            "arrows": false
        },
        {
            "edge": [
                74,
                655
            ],
            "edge_color": "#BEBEBE",
            "edge_width": 0.2695,
            "edge_style": ":",
            "arrows": false
        },
        {
            "edge": [
                74,
                416
            ],
            "edge_color": "#BEBEBE",
            "edge_width": 0.2725,
            "edge_style": ":",
            "arrows": false
        },
        {
            "edge": [
                74,
                572
            ],
            "edge_color": "#BEBEBE",
            "edge_width": 0.2525,
            "edge_style": ":",
            "arrows": false
        },
        {
            "edge": [
                74,
                587
            ],
            "edge_color": "#BEBEBE",
            "edge_width": 0.558,
            "edge_style": ":",
            "arrows": false
        },
        {
            "edge": [
                1012,
                63
            ],
            "edge_color": "#BEBEBE",
            "edge_width": 0.2665,
            "edge_style": ":",
            "arrows": false
        },
        {
            "edge": [
                16892,
                12
            ],
            "edge_color": "#BEBEBE",
            "edge_width": 0.293,
            "edge_style": ":",
            "arrows": false
        },
        {
            "edge": [
                16892,
                530
            ],
            "edge_color": "#BEBEBE",
            "edge_width": 0.276,
            "edge_style": ":",
            "arrows": false
        },
        {
            "edge": [
                16892,
                686
            ],
            "edge_color": "#BEBEBE",
            "edge_width": 0.274,
            "edge_style": ":",
            "arrows": false
        },
        {
            "edge": [
                16892,
                63
            ],
            "edge_color": "#BEBEBE",
            "edge_width": 0.271,
            "edge_style": ":",
            "arrows": false
        },
        {
            "edge": [
                16892,
                585
            ],
            "edge_color": "#BEBEBE",
            "edge_width": 0.2755,
            "edge_style": ":",
            "arrows": false
        },
        {
            "edge": [
                16892,
                587
            ],
            "edge_color": "#BEBEBE",
            "edge_width": 0.2955,
            "edge_style": ":",
            "arrows": false
        }
    ]
}
