# Supplementary material for: Accurate and interpretable drug-drug interaction prediction enabled by knowledge subgraph learning
Source: Commun Med (Lond). 2024 Mar 28;4:59. doi: 10.1038/s43856-024-00486-y (PMC10978847; doi:10.1038/s43856-024-00486-y)
Supplement: Supplementary file 4 — Supplementary Data 1 [file 43856_2024_486_MOESM4_ESM.zip › supplementary_data/fig3/e/enclosing_subgraph.txt]

{
    "nodes": [
        {
            "node": 47,
            "node_size": 400,
            "node_color": "#17becf",
            "node_shape": "P"
        },
        {
            "node": 51,
            "node_size": 400,
            "node_color": "#17becf",
            "node_shape": "*"
        },
        {
            "node": 16924,
            "node_size": 400,
            "node_color": "#BEBEBE",
            "node_shape": "o"
        },
        {
            "node": 16892,
            "node_size": 400,
            "node_color": "#BEBEBE",
            "node_shape": "o"
        },
        {
            "node": 28803,
            "node_size": 400,
            "node_color": "#bcbd22",
            "node_shape": "o"
        },
        {
            "node": 28927,
            "node_size": 400,
            "node_color": "#bcbd22",
            "node_shape": "o"
        },
        {
            "node": 28562,
            "node_size": 400,
            "node_color": "#bcbd22",
            "node_shape": "o"
        },
        {
            "node": 28437,
            "node_size": 400,
            "node_color": "#bcbd22",
            "node_shape": "o"
        },
        {
            "node": 28443,
            "node_size": 400,
            "node_color": "#bcbd22",
            "node_shape": "o"
        },
        {
            "node": 5535,
            "node_size": 400,
            "node_color": "#bcbd22",
            "node_shape": "o"
        },
        {
            "node": 29089,
            "node_size": 400,
            "node_color": "#bcbd22",
            "node_shape": "o"
        },
        {
            "node": 12835,
            "node_size": 400,
            "node_color": "#bcbd22",
            "node_shape": "o"
        },
        {
            "node": 28451,
            "node_size": 400,
            "node_color": "#bcbd22",
            "node_shape": "o"
        },
        {
            "node": 28577,
            "node_size": 400,
            "node_color": "#bcbd22",
            "node_shape": "o"
        },
        {
            "node": 15399,
            "node_size": 400,
            "node_color": "#bcbd22",
            "node_shape": "o"
        },
        {
            "node": 29099,
            "node_size": 400,
            "node_color": "#bcbd22",
            "node_shape": "o"
        },
        {
            "node": 28461,
            "node_size": 400,
            "node_color": "#bcbd22",
            "node_shape": "o"
        },
        {
            "node": 28589,
            "node_size": 400,
            "node_color": "#bcbd22",
            "node_shape": "o"
        },
        {
            "node": 28474,
            "node_size": 400,
            "node_color": "#bcbd22",
            "node_shape": "o"
        },
        {
            "node": 28733,
            "node_size": 400,
            "node_color": "#bcbd22",
            "node_shape": "o"
        },
        {
            "node": 29253,
            "node_size": 400,
            "node_color": "#bcbd22",
            "node_shape": "o"
        },
        {
            "node": 29383,
            "node_size": 400,
            "node_color": "#bcbd22",
            "node_shape": "o"
        },
        {
            "node": 28614,
            "node_size": 400,
            "node_color": "#bcbd22",
            "node_shape": "o"
        },
        {
            "node": 13897,
            "node_size": 400,
            "node_color": "#bcbd22",
            "node_shape": "o"
        },
        {
            "node": 28490,
            "node_size": 400,
            "node_color": "#bcbd22",
            "node_shape": "o"
        },
        {
            "node": 28633,
            "node_size": 400,
            "node_color": "#bcbd22",
            "node_shape": "o"
        },
        {
            "node": 28512,
            "node_size": 400,
            "node_color": "#bcbd22",
            "node_shape": "o"
        },
        {
            "node": 28900,
            "node_size": 400,
            "node_color": "#bcbd22",
            "node_shape": "o"
        },
        {
            "node": 28773,
            "node_size": 400,
            "node_color": "#bcbd22",
            "node_shape": "o"
        },
        {
            "node": 28646,
            "node_size": 400,
            "node_color": "#bcbd22",
            "node_shape": "o"
        },
        {
            "node": 28396,
            "node_size": 400,
            "node_color": "#bcbd22",
            "node_shape": "o"
        },
        {
            "node": 28398,
            "node_size": 400,
            "node_color": "#bcbd22",
            "node_shape": "o"
        },
        {
            "node": 28400,
            "node_size": 400,
            "node_color": "#bcbd22",
            "node_shape": "o"
        },
        {
            "node": 28917,
            "node_size": 400,
            "node_color": "#bcbd22",
            "node_shape": "o"
        },
        {
            "node": 29560,
            "node_size": 400,
            "node_color": "#bcbd22",
            "node_shape": "o"
        },
        {
            "node": 28921,
            "node_size": 400,
            "node_color": "#bcbd22",
            "node_shape": "o"
        },
        {
            "node": 28539,
            "node_size": 400,
            "node_color": "#bcbd22",
            "node_shape": "o"
        },
        {
            "node": 264,
            "node_size": 400,
            "node_color": "#17becf",
            "node_shape": "o"
        },
        {
            "node": 1289,
            "node_size": 400,
            "node_color": "#17becf",
            "node_shape": "o"
        },
        {
            "node": 1290,
            "node_size": 400,
            "node_color": "#17becf",
            "node_shape": "o"
        },
        {
            "node": 12,
            "node_size": 400,
            "node_color": "#17becf",
            "node_shape": "o"
        },
        {
            "node": 1293,
            "node_size": 400,
            "node_color": "#17becf",
            "node_shape": "o"
        },
        {
            "node": 655,
            "node_size": 400,
            "node_color": "#17becf",
            "node_shape": "o"
        },
        {
            "node": 18,
            "node_size": 400,
            "node_color": "#17becf",
            "node_shape": "o"
        },
        {
            "node": 530,
            "node_size": 400,
            "node_color": "#17becf",
            "node_shape": "o"
        },
        {
            "node": 24,
            "node_size": 400,
            "node_color": "#17becf",
            "node_shape": "o"
        },
        {
            "node": 1048,
            "node_size": 400,
            "node_color": "#17becf",
            "node_shape": "o"
        },
        {
            "node": 416,
            "node_size": 400,
            "node_color": "#17becf",
            "node_shape": "o"
        },
        {
            "node": 1315,
            "node_size": 400,
            "node_color": "#17becf",
            "node_shape": "o"
        },
        {
            "node": 40,
            "node_size": 400,
            "node_color": "#17becf",
            "node_shape": "o"
        },
        {
            "node": 1066,
            "node_size": 400,
            "node_color": "#17becf",
            "node_shape": "o"
        },
        {
            "node": 686,
            "node_size": 400,
            "node_color": "#17becf",
            "node_shape": "o"
        },
        {
            "node": 695,
            "node_size": 400,
            "node_color": "#17becf",
            "node_shape": "o"
        },
        {
            "node": 184,
            "node_size": 400,
            "node_color": "#17becf",
            "node_shape": "o"
        },
        {
            "node": 572,
            "node_size": 400,
            "node_color": "#17becf",
            "node_shape": "o"
        },
        {
            "node": 63,
            "node_size": 400,
            "node_color": "#17becf",
            "node_shape": "o"
        },
        {
            "node": 961,
            "node_size": 400,
            "node_color": "#17becf",
            "node_shape": "o"
        },
        {
            "node": 70,
            "node_size": 400,
            "node_color": "#17becf",
            "node_shape": "o"
        },
        {
            "node": 585,
            "node_size": 400,
            "node_color": "#17becf",
            "node_shape": "o"
        },
        {
            "node": 74,
            "node_size": 400,
            "node_color": "#17becf",
            "node_shape": "o"
        },
        {
            "node": 587,
            "node_size": 400,
            "node_color": "#17becf",
            "node_shape": "o"
        },
        {
            "node": 602,
            "node_size": 400,
            "node_color": "#17becf",
            "node_shape": "o"
        },
        {
            "node": 1243,
            "node_size": 400,
            "node_color": "#17becf",
            "node_shape": "o"
        },
        {
            "node": 1012,
            "node_size": 400,
            "node_color": "#17becf",
            "node_shape": "o"
        },
        {
            "node": 1279,
            "node_size": 400,
            "node_color": "#17becf",
            "node_shape": "o"
        }
    ],
    "edges": [
        {
            "edge": [
                40,
                28490
            ],
            "edge_color": "#BEBEBE",
            "edge_width": 1,
            "arrows": false
        },
        {
            "edge": [
                51,
                28474
            ],
            "edge_color": "#BEBEBE",
            "edge_width": 1,
            "arrows": false
        },
        {
            "edge": [
                1290,
                655
            ],
            "edge_color": "#BEBEBE",
            "edge_width": 1,
            "arrows": false
        },
        {
            "edge": [
                184,
                28396
            ],
            "edge_color": "#BEBEBE",
            "edge_width": 1,
            "arrows": false
        },
        {
            "edge": [
                70,
                12835
            ],
            "edge_color": "#BEBEBE",
            "edge_width": 1,
            "arrows": false
        },
        {
            "edge": [
                264,
                28733
            ],
            "edge_color": "#BEBEBE",
            "edge_width": 1,
            "arrows": false
        },
        {
            "edge": [
                12,
                15399
            ],
            "edge_color": "#BEBEBE",
            "edge_width": 1,
            "arrows": false
        },
        {
            "edge": [
                264,
                28396
            ],
            "edge_color": "#BEBEBE",
            "edge_width": 1,
            "arrows": false
        },
        {
            "edge": [
                1290,
                28646
            ],
            "edge_color": "#BEBEBE",
            "edge_width": 1,
            "arrows": false
        },
        {
            "edge": [
                74,
                28451
            ],
            "edge_color": "#BEBEBE",
            "edge_width": 1,
            "arrows": false
        },
        {
            "edge": [
                655,
                28512
            ],
            "edge_color": "#BEBEBE",
            "edge_width": 1,
            "arrows": false
        },
        {
            "edge": [
                530,
                28633
            ],
            "edge_color": "#BEBEBE",
            "edge_width": 1,
            "arrows": false
        },
        {
            "edge": [
                74,
                28474
            ],
            "edge_color": "#BEBEBE",
            "edge_width": 1,
            "arrows": false
        },
        {
            "edge": [
                585,
                28614
            ],
            "edge_color": "#BEBEBE",
            "edge_width": 1,
            "arrows": false
        },
        {
            "edge": [
                24,
                5535
            ],
            "edge_color": "#BEBEBE",
            "edge_width": 1,
            "arrows": false
        },
        {
            "edge": [
                63,
                28437
            ],
            "edge_color": "#BEBEBE",
            "edge_width": 1,
            "arrows": false
        },
        {
            "edge": [
                47,
                16924
            ],
            "edge_color": "#BEBEBE",
            "edge_width": 1,
            "arrows": false
        },
        {
            "edge": [
                961,
                28803
            ],
            "edge_color": "#BEBEBE",
            "edge_width": 1,
            "arrows": false
        },
        {
            "edge": [
                51,
                29099
            ],
            "edge_color": "#BEBEBE",
            "edge_width": 1,
            "arrows": false
        },
        {
            "edge": [
                24,
                28900
            ],
            "edge_color": "#BEBEBE",
            "edge_width": 1,
            "arrows": false
        },
        {
            "edge": [
                63,
                28451
            ],
            "edge_color": "#BEBEBE",
            "edge_width": 1,
            "arrows": false
        },
        {
            "edge": [
                1066,
                29099
            ],
            "edge_color": "#BEBEBE",
            "edge_width": 1,
            "arrows": false
        },
        {
            "edge": [
                47,
                28396
            ],
            "edge_color": "#BEBEBE",
            "edge_width": 1,
            "arrows": false
        },
        {
            "edge": [
                51,
                28646
            ],
            "edge_color": "#BEBEBE",
            "edge_width": 1,
            "arrows": false
        },
        {
            "edge": [
                1048,
                28474
            ],
            "edge_color": "#BEBEBE",
            "edge_width": 1,
            "arrows": false
        },
        {
            "edge": [
                51,
                28917
            ],
            "edge_color": "#BEBEBE",
            "edge_width": 1,
            "arrows": false
        },
        {
            "edge": [
                47,
                13897
            ],
            "edge_color": "#BEBEBE",
            "edge_width": 1,
            "arrows": false
        },
        {
            "edge": [
                695,
                28633
            ],
            "edge_color": "#BEBEBE",
            "edge_width": 1,
            "arrows": false
        },
        {
            "edge": [
                70,
                28461
            ],
            "edge_color": "#BEBEBE",
            "edge_width": 1,
            "arrows": false
        },
        {
            "edge": [
                12,
                12835
            ],
            "edge_color": "#BEBEBE",
            "edge_width": 1,
            "arrows": false
        },
        {
            "edge": [
                70,
                28443
            ],
            "edge_color": "#BEBEBE",
            "edge_width": 1,
            "arrows": false
        },
        {
            "edge": [
                655,
                29253
            ],
            "edge_color": "#BEBEBE",
            "edge_width": 1,
            "arrows": false
        },
        {
            "edge": [
                184,
                28474
            ],
            "edge_color": "#BEBEBE",
            "edge_width": 1,
            "arrows": false
        },
        {
            "edge": [
                585,
                28437
            ],
            "edge_color": "#BEBEBE",
            "edge_width": 1,
            "arrows": false
        },
        {
            "edge": [
                530,
                28733
            ],
            "edge_color": "#BEBEBE",
            "edge_width": 1,
            "arrows": false
        },
        {
            "edge": [
                1293,
                28562
            ],
            "edge_color": "#BEBEBE",
            "edge_width": 1,
            "arrows": false
        },
        {
            "edge": [
                74,
                28733
            ],
            "edge_color": "#BEBEBE",
            "edge_width": 1,
            "arrows": false
        },
        {
            "edge": [
                961,
                28646
            ],
            "edge_color": "#BEBEBE",
            "edge_width": 1,
            "arrows": false
        },
        {
            "edge": [
                63,
                28646
            ],
            "edge_color": "#BEBEBE",
            "edge_width": 1,
            "arrows": false
        },
        {
            "edge": [
                602,
                28512
            ],
            "edge_color": "#BEBEBE",
            "edge_width": 1,
            "arrows": false
        },
        {
            "edge": [
                47,
                24
            ],
            "edge_color": "#BEBEBE",
            "edge_width": 1,
            "arrows": false
        },
        {
            "edge": [
                1243,
                28398
            ],
            "edge_color": "#BEBEBE",
            "edge_width": 1,
            "arrows": false
        },
        {
            "edge": [
                264,
                28562
            ],
            "edge_color": "#BEBEBE",
            "edge_width": 1,
            "arrows": false
        },
        {
            "edge": [
                51,
                29560
            ],
            "edge_color": "#BEBEBE",
            "edge_width": 1,
            "arrows": false
        },
        {
            "edge": [
                47,
                28733
            ],
            "edge_color": "#BEBEBE",
            "edge_width": 1,
            "arrows": false
        },
        {
            "edge": [
                264,
                28614
            ],
            "edge_color": "#BEBEBE",
            "edge_width": 1,
            "arrows": false
        },
        {
            "edge": [
                184,
                28646
            ],
            "edge_color": "#BEBEBE",
            "edge_width": 1,
            "arrows": false
        },
        {
            "edge": [
                70,
                28451
            ],
            "edge_color": "#BEBEBE",
            "edge_width": 1,
            "arrows": false
        },
        {
            "edge": [
                585,
                28451
            ],
            "edge_color": "#BEBEBE",
            "edge_width": 1,
            "arrows": false
        },
        {
            "edge": [
                1293,
                28512
            ],
            "edge_color": "#BEBEBE",
            "edge_width": 1,
            "arrows": false
        },
        {
            "edge": [
                655,
                28921
            ],
            "edge_color": "#BEBEBE",
            "edge_width": 1,
            "arrows": false
        },
        {
            "edge": [
                1290,
                28396
            ],
            "edge_color": "#BEBEBE",
            "edge_width": 1,
            "arrows": false
        },
        {
            "edge": [
                70,
                28921
            ],
            "edge_color": "#BEBEBE",
            "edge_width": 1,
            "arrows": false
        },
        {
            "edge": [
                74,
                28443
            ],
            "edge_color": "#BEBEBE",
            "edge_width": 1,
            "arrows": false
        },
        {
            "edge": [
                70,
                28633
            ],
            "edge_color": "#BEBEBE",
            "edge_width": 1,
            "arrows": false
        },
        {
            "edge": [
                63,
                28474
            ],
            "edge_color": "#BEBEBE",
            "edge_width": 1,
            "arrows": false
        },
        {
            "edge": [
                530,
                28512
            ],
            "edge_color": "#BEBEBE",
            "edge_width": 1,
            "arrows": false
        },
        {
            "edge": [
                961,
                29383
            ],
            "edge_color": "#BEBEBE",
            "edge_width": 1,
            "arrows": false
        },
        {
            "edge": [
                602,
                29253
            ],
            "edge_color": "#BEBEBE",
            "edge_width": 1,
            "arrows": false
        },
        {
            "edge": [
                961,
                29560
            ],
            "edge_color": "#BEBEBE",
            "edge_width": 1,
            "arrows": false
        },
        {
            "edge": [
                63,
                28562
            ],
            "edge_color": "#BEBEBE",
            "edge_width": 1,
            "arrows": false
        },
        {
            "edge": [
                47,
                5535
            ],
            "edge_color": "#BEBEBE",
            "edge_width": 1,
            "arrows": false
        },
        {
            "edge": [
                1243,
                28512
            ],
            "edge_color": "#BEBEBE",
            "edge_width": 1,
            "arrows": false
        },
        {
            "edge": [
                16892,
                15399
            ],
            "edge_color": "#BEBEBE",
            "edge_width": 1,
            "arrows": false
        },
        {
            "edge": [
                416,
                28773
            ],
            "edge_color": "#BEBEBE",
            "edge_width": 1,
            "arrows": false
        },
        {
            "edge": [
                51,
                28773
            ],
            "edge_color": "#BEBEBE",
            "edge_width": 1,
            "arrows": false
        },
        {
            "edge": [
                47,
                28917
            ],
            "edge_color": "#BEBEBE",
            "edge_width": 1,
            "arrows": false
        },
        {
            "edge": [
                1243,
                28437
            ],
            "edge_color": "#BEBEBE",
            "edge_width": 1,
            "arrows": false
        },
        {
            "edge": [
                40,
                28474
            ],
            "edge_color": "#BEBEBE",
            "edge_width": 1,
            "arrows": false
        },
        {
            "edge": [
                51,
                28490
            ],
            "edge_color": "#BEBEBE",
            "edge_width": 1,
            "arrows": false
        },
        {
            "edge": [
                416,
                28562
            ],
            "edge_color": "#BEBEBE",
            "edge_width": 1,
            "arrows": false
        },
        {
            "edge": [
                585,
                28562
            ],
            "edge_color": "#BEBEBE",
            "edge_width": 1,
            "arrows": false
        },
        {
            "edge": [
                695,
                28451
            ],
            "edge_color": "#BEBEBE",
            "edge_width": 1,
            "arrows": false
        },
        {
            "edge": [
                70,
                28733
            ],
            "edge_color": "#BEBEBE",
            "edge_width": 1,
            "arrows": false
        },
        {
            "edge": [
                572,
                28474
            ],
            "edge_color": "#BEBEBE",
            "edge_width": 1,
            "arrows": false
        },
        {
            "edge": [
                1293,
                28437
            ],
            "edge_color": "#BEBEBE",
            "edge_width": 1,
            "arrows": false
        },
        {
            "edge": [
                70,
                28396
            ],
            "edge_color": "#BEBEBE",
            "edge_width": 1,
            "arrows": false
        },
        {
            "edge": [
                585,
                28474
            ],
            "edge_color": "#BEBEBE",
            "edge_width": 1,
            "arrows": false
        },
        {
            "edge": [
                63,
                28398
            ],
            "edge_color": "#BEBEBE",
            "edge_width": 1,
            "arrows": false
        },
        {
            "edge": [
                655,
                28461
            ],
            "edge_color": "#BEBEBE",
            "edge_width": 1,
            "arrows": false
        },
        {
            "edge": [
                961,
                28396
            ],
            "edge_color": "#BEBEBE",
            "edge_width": 1,
            "arrows": false
        },
        {
            "edge": [
                585,
                28398
            ],
            "edge_color": "#BEBEBE",
            "edge_width": 1,
            "arrows": false
        },
        {
            "edge": [
                572,
                28461
            ],
            "edge_color": "#BEBEBE",
            "edge_width": 1,
            "arrows": false
        },
        {
            "edge": [
                74,
                28633
            ],
            "edge_color": "#BEBEBE",
            "edge_width": 1,
            "arrows": false
        },
        {
            "edge": [
                47,
                29099
            ],
            "edge_color": "#BEBEBE",
            "edge_width": 1,
            "arrows": false
        },
        {
            "edge": [
                1048,
                28562
            ],
            "edge_color": "#BEBEBE",
            "edge_width": 1,
            "arrows": false
        },
        {
            "edge": [
                51,
                15399
            ],
            "edge_color": "#BEBEBE",
            "edge_width": 1,
            "arrows": false
        },
        {
            "edge": [
                24,
                28512
            ],
            "edge_color": "#BEBEBE",
            "edge_width": 1,
            "arrows": false
        },
        {
            "edge": [
                961,
                29099
            ],
            "edge_color": "#BEBEBE",
            "edge_width": 1,
            "arrows": false
        },
        {
            "edge": [
                51,
                24
            ],
            "edge_color": "#BEBEBE",
            "edge_width": 1,
            "arrows": false
        },
        {
            "edge": [
                1048,
                28614
            ],
            "edge_color": "#BEBEBE",
            "edge_width": 1,
            "arrows": false
        },
        {
            "edge": [
                264,
                28437
            ],
            "edge_color": "#BEBEBE",
            "edge_width": 1,
            "arrows": false
        },
        {
            "edge": [
                416,
                28490
            ],
            "edge_color": "#BEBEBE",
            "edge_width": 1,
            "arrows": false
        },
        {
            "edge": [
                51,
                28512
            ],
            "edge_color": "#BEBEBE",
            "edge_width": 1,
            "arrows": false
        },
        {
            "edge": [
                74,
                16924
            ],
            "edge_color": "#BEBEBE",
            "edge_width": 1,
            "arrows": false
        },
        {
            "edge": [
                184,
                29099
            ],
            "edge_color": "#BEBEBE",
            "edge_width": 1,
            "arrows": false
        },
        {
            "edge": [
                74,
                29099
            ],
            "edge_color": "#BEBEBE",
            "edge_width": 1,
            "arrows": false
        },
        {
            "edge": [
                961,
                28921
            ],
            "edge_color": "#BEBEBE",
            "edge_width": 1,
            "arrows": false
        },
        {
            "edge": [
                572,
                28451
            ],
            "edge_color": "#BEBEBE",
            "edge_width": 1,
            "arrows": false
        },
        {
            "edge": [
                530,
                28461
            ],
            "edge_color": "#BEBEBE",
            "edge_width": 1,
            "arrows": false
        },
        {
            "edge": [
                51,
                5535
            ],
            "edge_color": "#BEBEBE",
            "edge_width": 1,
            "arrows": false
        },
        {
            "edge": [
                1243,
                28633
            ],
            "edge_color": "#BEBEBE",
            "edge_width": 1,
            "arrows": false
        },
        {
            "edge": [
                602,
                28398
            ],
            "edge_color": "#BEBEBE",
            "edge_width": 1,
            "arrows": false
        },
        {
            "edge": [
                961,
                28451
            ],
            "edge_color": "#BEBEBE",
            "edge_width": 1,
            "arrows": false
        },
        {
            "edge": [
                1048,
                28512
            ],
            "edge_color": "#BEBEBE",
            "edge_width": 1,
            "arrows": false
        },
        {
            "edge": [
                602,
                28437
            ],
            "edge_color": "#BEBEBE",
            "edge_width": 1,
            "arrows": false
        },
        {
            "edge": [
                51,
                28900
            ],
            "edge_color": "#BEBEBE",
            "edge_width": 1,
            "arrows": false
        },
        {
            "edge": [
                47,
                29560
            ],
            "edge_color": "#BEBEBE",
            "edge_width": 1,
            "arrows": false
        },
        {
            "edge": [
                51,
                28400
            ],
            "edge_color": "#BEBEBE",
            "edge_width": 1,
            "arrows": false
        },
        {
            "edge": [
                47,
                28490
            ],
            "edge_color": "#BEBEBE",
            "edge_width": 1,
            "arrows": false
        },
        {
            "edge": [
                184,
                28512
            ],
            "edge_color": "#BEBEBE",
            "edge_width": 1,
            "arrows": false
        },
        {
            "edge": [
                70,
                5535
            ],
            "edge_color": "#BEBEBE",
            "edge_width": 1,
            "arrows": false
        },
        {
            "edge": [
                264,
                28398
            ],
            "edge_color": "#BEBEBE",
            "edge_width": 1,
            "arrows": false
        },
        {
            "edge": [
                585,
                28443
            ],
            "edge_color": "#BEBEBE",
            "edge_width": 1,
            "arrows": false
        },
        {
            "edge": [
                70,
                28398
            ],
            "edge_color": "#BEBEBE",
            "edge_width": 1,
            "arrows": false
        },
        {
            "edge": [
                63,
                28614
            ],
            "edge_color": "#BEBEBE",
            "edge_width": 1,
            "arrows": false
        },
        {
            "edge": [
                572,
                28646
            ],
            "edge_color": "#BEBEBE",
            "edge_width": 1,
            "arrows": false
        },
        {
            "edge": [
                655,
                29099
            ],
            "edge_color": "#BEBEBE",
            "edge_width": 1,
            "arrows": false
        },
        {
            "edge": [
                63,
                28900
            ],
            "edge_color": "#BEBEBE",
            "edge_width": 1,
            "arrows": false
        },
        {
            "edge": [
                47,
                28461
            ],
            "edge_color": "#BEBEBE",
            "edge_width": 1,
            "arrows": false
        },
        {
            "edge": [
                24,
                28921
            ],
            "edge_color": "#BEBEBE",
            "edge_width": 1,
            "arrows": false
        },
        {
            "edge": [
                16892,
                51
            ],
            "edge_color": "#BEBEBE",
            "edge_width": 1,
            "arrows": false
        },
        {
            "edge": [
                51,
                28577
            ],
            "edge_color": "#BEBEBE",
            "edge_width": 1,
            "arrows": false
        },
        {
            "edge": [
                1243,
                28646
            ],
            "edge_color": "#BEBEBE",
            "edge_width": 1,
            "arrows": false
        },
        {
            "edge": [
                1048,
                28398
            ],
            "edge_color": "#BEBEBE",
            "edge_width": 1,
            "arrows": false
        },
        {
            "edge": [
                961,
                28461
            ],
            "edge_color": "#BEBEBE",
            "edge_width": 1,
            "arrows": false
        },
        {
            "edge": [
                16892,
                5535
            ],
            "edge_color": "#BEBEBE",
            "edge_width": 1,
            "arrows": false
        },
        {
            "edge": [
                416,
                28921
            ],
            "edge_color": "#BEBEBE",
            "edge_width": 1,
            "arrows": false
        },
        {
            "edge": [
                51,
                28437
            ],
            "edge_color": "#BEBEBE",
            "edge_width": 1,
            "arrows": false
        },
        {
            "edge": [
                47,
                28512
            ],
            "edge_color": "#BEBEBE",
            "edge_width": 1,
            "arrows": false
        },
        {
            "edge": [
                602,
                28577
            ],
            "edge_color": "#BEBEBE",
            "edge_width": 1,
            "arrows": false
        },
        {
            "edge": [
                40,
                28614
            ],
            "edge_color": "#BEBEBE",
            "edge_width": 1,
            "arrows": false
        },
        {
            "edge": [
                47,
                29383
            ],
            "edge_color": "#BEBEBE",
            "edge_width": 1,
            "arrows": false
        },
        {
            "edge": [
                1293,
                28474
            ],
            "edge_color": "#BEBEBE",
            "edge_width": 1,
            "arrows": false
        },
        {
            "edge": [
                655,
                28633
            ],
            "edge_color": "#BEBEBE",
            "edge_width": 1,
            "arrows": false
        },
        {
            "edge": [
                1290,
                28398
            ],
            "edge_color": "#BEBEBE",
            "edge_width": 1,
            "arrows": false
        },
        {
            "edge": [
                585,
                28490
            ],
            "edge_color": "#BEBEBE",
            "edge_width": 1,
            "arrows": false
        },
        {
            "edge": [
                12,
                28921
            ],
            "edge_color": "#BEBEBE",
            "edge_width": 1,
            "arrows": false
        },
        {
            "edge": [
                961,
                28490
            ],
            "edge_color": "#BEBEBE",
            "edge_width": 1,
            "arrows": false
        },
        {
            "edge": [
                63,
                28921
            ],
            "edge_color": "#BEBEBE",
            "edge_width": 1,
            "arrows": false
        },
        {
            "edge": [
                585,
                28633
            ],
            "edge_color": "#BEBEBE",
            "edge_width": 1,
            "arrows": false
        },
        {
            "edge": [
                47,
                29089
            ],
            "edge_color": "#BEBEBE",
            "edge_width": 1,
            "arrows": false
        },
        {
            "edge": [
                602,
                28614
            ],
            "edge_color": "#BEBEBE",
            "edge_width": 1,
            "arrows": false
        },
        {
            "edge": [
                1243,
                28474
            ],
            "edge_color": "#BEBEBE",
            "edge_width": 1,
            "arrows": false
        },
        {
            "edge": [
                16892,
                24
            ],
            "edge_color": "#BEBEBE",
            "edge_width": 1,
            "arrows": false
        },
        {
            "edge": [
                530,
                29099
            ],
            "edge_color": "#BEBEBE",
            "edge_width": 1,
            "arrows": false
        },
        {
            "edge": [
                961,
                29089
            ],
            "edge_color": "#BEBEBE",
            "edge_width": 1,
            "arrows": false
        },
        {
            "edge": [
                63,
                29089
            ],
            "edge_color": "#BEBEBE",
            "edge_width": 1,
            "arrows": false
        },
        {
            "edge": [
                1243,
                29560
            ],
            "edge_color": "#BEBEBE",
            "edge_width": 1,
            "arrows": false
        },
        {
            "edge": [
                602,
                28562
            ],
            "edge_color": "#BEBEBE",
            "edge_width": 1,
            "arrows": false
        },
        {
            "edge": [
                416,
                28396
            ],
            "edge_color": "#BEBEBE",
            "edge_width": 1,
            "arrows": false
        },
        {
            "edge": [
                47,
                28921
            ],
            "edge_color": "#BEBEBE",
            "edge_width": 1,
            "arrows": false
        },
        {
            "edge": [
                1048,
                28490
            ],
            "edge_color": "#BEBEBE",
            "edge_width": 1,
            "arrows": false
        },
        {
            "edge": [
                51,
                28398
            ],
            "edge_color": "#BEBEBE",
            "edge_width": 1,
            "arrows": false
        },
        {
            "edge": [
                416,
                28461
            ],
            "edge_color": "#BEBEBE",
            "edge_width": 1,
            "arrows": false
        },
        {
            "edge": [
                1066,
                28398
            ],
            "edge_color": "#BEBEBE",
            "edge_width": 1,
            "arrows": false
        },
        {
            "edge": [
                51,
                13897
            ],
            "edge_color": "#BEBEBE",
            "edge_width": 1,
            "arrows": false
        },
        {
            "edge": [
                695,
                28512
            ],
            "edge_color": "#BEBEBE",
            "edge_width": 1,
            "arrows": false
        },
        {
            "edge": [
                1315,
                28474
            ],
            "edge_color": "#BEBEBE",
            "edge_width": 1,
            "arrows": false
        },
        {
            "edge": [
                184,
                29253
            ],
            "edge_color": "#BEBEBE",
            "edge_width": 1,
            "arrows": false
        },
        {
            "edge": [
                70,
                28400
            ],
            "edge_color": "#BEBEBE",
            "edge_width": 1,
            "arrows": false
        },
        {
            "edge": [
                530,
                28614
            ],
            "edge_color": "#BEBEBE",
            "edge_width": 1,
            "arrows": false
        },
        {
            "edge": [
                961,
                28773
            ],
            "edge_color": "#BEBEBE",
            "edge_width": 1,
            "arrows": false
        },
        {
            "edge": [
                63,
                28512
            ],
            "edge_color": "#BEBEBE",
            "edge_width": 1,
            "arrows": false
        },
        {
            "edge": [
                961,
                28398
            ],
            "edge_color": "#BEBEBE",
            "edge_width": 1,
            "arrows": false
        },
        {
            "edge": [
                572,
                28443
            ],
            "edge_color": "#BEBEBE",
            "edge_width": 1,
            "arrows": false
        },
        {
            "edge": [
                74,
                28921
            ],
            "edge_color": "#BEBEBE",
            "edge_width": 1,
            "arrows": false
        },
        {
            "edge": [
                602,
                28633
            ],
            "edge_color": "#BEBEBE",
            "edge_width": 1,
            "arrows": false
        },
        {
            "edge": [
                1243,
                28396
            ],
            "edge_color": "#BEBEBE",
            "edge_width": 1,
            "arrows": false
        },
        {
            "edge": [
                51,
                28562
            ],
            "edge_color": "#BEBEBE",
            "edge_width": 1,
            "arrows": false
        },
        {
            "edge": [
                47,
                28900
            ],
            "edge_color": "#BEBEBE",
            "edge_width": 1,
            "arrows": false
        },
        {
            "edge": [
                1243,
                28803
            ],
            "edge_color": "#BEBEBE",
            "edge_width": 1,
            "arrows": false
        },
        {
            "edge": [
                1066,
                28562
            ],
            "edge_color": "#BEBEBE",
            "edge_width": 1,
            "arrows": false
        },
        {
            "edge": [
                47,
                29253
            ],
            "edge_color": "#BEBEBE",
            "edge_width": 1,
            "arrows": false
        },
        {
            "edge": [
                416,
                28474
            ],
            "edge_color": "#BEBEBE",
            "edge_width": 1,
            "arrows": false
        },
        {
            "edge": [
                47,
                28614
            ],
            "edge_color": "#BEBEBE",
            "edge_width": 1,
            "arrows": false
        },
        {
            "edge": [
                1290,
                28437
            ],
            "edge_color": "#BEBEBE",
            "edge_width": 1,
            "arrows": false
        },
        {
            "edge": [
                416,
                28451
            ],
            "edge_color": "#BEBEBE",
            "edge_width": 1,
            "arrows": false
        },
        {
            "edge": [
                1066,
                28474
            ],
            "edge_color": "#BEBEBE",
            "edge_width": 1,
            "arrows": false
        },
        {
            "edge": [
                70,
                13897
            ],
            "edge_color": "#BEBEBE",
            "edge_width": 1,
            "arrows": false
        },
        {
            "edge": [
                264,
                28512
            ],
            "edge_color": "#BEBEBE",
            "edge_width": 1,
            "arrows": false
        },
        {
            "edge": [
                655,
                28474
            ],
            "edge_color": "#BEBEBE",
            "edge_width": 1,
            "arrows": false
        },
        {
            "edge": [
                1290,
                28614
            ],
            "edge_color": "#BEBEBE",
            "edge_width": 1,
            "arrows": false
        },
        {
            "edge": [
                1315,
                28803
            ],
            "edge_color": "#BEBEBE",
            "edge_width": 1,
            "arrows": false
        },
        {
            "edge": [
                585,
                28461
            ],
            "edge_color": "#BEBEBE",
            "edge_width": 1,
            "arrows": false
        },
        {
            "edge": [
                655,
                28396
            ],
            "edge_color": "#BEBEBE",
            "edge_width": 1,
            "arrows": false
        },
        {
            "edge": [
                572,
                28512
            ],
            "edge_color": "#BEBEBE",
            "edge_width": 1,
            "arrows": false
        },
        {
            "edge": [
                585,
                28512
            ],
            "edge_color": "#BEBEBE",
            "edge_width": 1,
            "arrows": false
        },
        {
            "edge": [
                602,
                28733
            ],
            "edge_color": "#BEBEBE",
            "edge_width": 1,
            "arrows": false
        },
        {
            "edge": [
                24,
                12835
            ],
            "edge_color": "#BEBEBE",
            "edge_width": 1,
            "arrows": false
        },
        {
            "edge": [
                961,
                28512
            ],
            "edge_color": "#BEBEBE",
            "edge_width": 1,
            "arrows": false
        },
        {
            "edge": [
                51,
                28443
            ],
            "edge_color": "#BEBEBE",
            "edge_width": 1,
            "arrows": false
        },
        {
            "edge": [
                24,
                28398
            ],
            "edge_color": "#BEBEBE",
            "edge_width": 1,
            "arrows": false
        },
        {
            "edge": [
                1243,
                28921
            ],
            "edge_color": "#BEBEBE",
            "edge_width": 1,
            "arrows": false
        },
        {
            "edge": [
                1048,
                28921
            ],
            "edge_color": "#BEBEBE",
            "edge_width": 1,
            "arrows": false
        },
        {
            "edge": [
                961,
                28577
            ],
            "edge_color": "#BEBEBE",
            "edge_width": 1,
            "arrows": false
        },
        {
            "edge": [
                416,
                28646
            ],
            "edge_color": "#BEBEBE",
            "edge_width": 1,
            "arrows": false
        },
        {
            "edge": [
                47,
                28539
            ],
            "edge_color": "#BEBEBE",
            "edge_width": 1,
            "arrows": false
        },
        {
            "edge": [
                602,
                28443
            ],
            "edge_color": "#BEBEBE",
            "edge_width": 1,
            "arrows": false
        },
        {
            "edge": [
                264,
                29099
            ],
            "edge_color": "#BEBEBE",
            "edge_width": 1,
            "arrows": false
        },
        {
            "edge": [
                416,
                29099
            ],
            "edge_color": "#BEBEBE",
            "edge_width": 1,
            "arrows": false
        },
        {
            "edge": [
                1293,
                28614
            ],
            "edge_color": "#BEBEBE",
            "edge_width": 1,
            "arrows": false
        },
        {
            "edge": [
                12,
                5535
            ],
            "edge_color": "#BEBEBE",
            "edge_width": 1,
            "arrows": false
        },
        {
            "edge": [
                16924,
                51
            ],
            "edge_color": "#BEBEBE",
            "edge_width": 1,
            "arrows": false
        },
        {
            "edge": [
                416,
                28803
            ],
            "edge_color": "#BEBEBE",
            "edge_width": 1,
            "arrows": false
        },
        {
            "edge": [
                655,
                28398
            ],
            "edge_color": "#BEBEBE",
            "edge_width": 1,
            "arrows": false
        },
        {
            "edge": [
                572,
                28398
            ],
            "edge_color": "#BEBEBE",
            "edge_width": 1,
            "arrows": false
        },
        {
            "edge": [
                655,
                28437
            ],
            "edge_color": "#BEBEBE",
            "edge_width": 1,
            "arrows": false
        },
        {
            "edge": [
                585,
                29253
            ],
            "edge_color": "#BEBEBE",
            "edge_width": 1,
            "arrows": false
        },
        {
            "edge": [
                961,
                29253
            ],
            "edge_color": "#BEBEBE",
            "edge_width": 1,
            "arrows": false
        },
        {
            "edge": [
                24,
                15399
            ],
            "edge_color": "#BEBEBE",
            "edge_width": 1,
            "arrows": false
        },
        {
            "edge": [
                961,
                28614
            ],
            "edge_color": "#BEBEBE",
            "edge_width": 1,
            "arrows": false
        },
        {
            "edge": [
                585,
                28921
            ],
            "edge_color": "#BEBEBE",
            "edge_width": 1,
            "arrows": false
        },
        {
            "edge": [
                1048,
                29099
            ],
            "edge_color": "#BEBEBE",
            "edge_width": 1,
            "arrows": false
        },
        {
            "edge": [
                602,
                28474
            ],
            "edge_color": "#BEBEBE",
            "edge_width": 1,
            "arrows": false
        },
        {
            "edge": [
                961,
                28400
            ],
            "edge_color": "#BEBEBE",
            "edge_width": 1,
            "arrows": false
        },
        {
            "edge": [
                602,
                28396
            ],
            "edge_color": "#BEBEBE",
            "edge_width": 1,
            "arrows": false
        },
        {
            "edge": [
                961,
                28562
            ],
            "edge_color": "#BEBEBE",
            "edge_width": 1,
            "arrows": false
        },
        {
            "edge": [
                47,
                28803
            ],
            "edge_color": "#BEBEBE",
            "edge_width": 1,
            "arrows": false
        },
        {
            "edge": [
                51,
                28927
            ],
            "edge_color": "#BEBEBE",
            "edge_width": 1,
            "arrows": false
        },
        {
            "edge": [
                47,
                28773
            ],
            "edge_color": "#BEBEBE",
            "edge_width": 1,
            "arrows": false
        },
        {
            "edge": [
                416,
                28633
            ],
            "edge_color": "#BEBEBE",
            "edge_width": 1,
            "arrows": false
        },
        {
            "edge": [
                1066,
                1048
            ],
            "edge_color": "#BEBEBE",
            "edge_width": 1,
            "arrows": false
        },
        {
            "edge": [
                51,
                28633
            ],
            "edge_color": "#BEBEBE",
            "edge_width": 1,
            "arrows": false
        },
        {
            "edge": [
                47,
                28398
            ],
            "edge_color": "#BEBEBE",
            "edge_width": 1,
            "arrows": false
        },
        {
            "edge": [
                1289,
                28437
            ],
            "edge_color": "#BEBEBE",
            "edge_width": 1,
            "arrows": false
        },
        {
            "edge": [
                1279,
                5535
            ],
            "edge_color": "#BEBEBE",
            "edge_width": 1,
            "arrows": false
        },
        {
            "edge": [
                1243,
                28461
            ],
            "edge_color": "#BEBEBE",
            "edge_width": 1,
            "arrows": false
        },
        {
            "edge": [
                1290,
                28803
            ],
            "edge_color": "#BEBEBE",
            "edge_width": 1,
            "arrows": false
        },
        {
            "edge": [
                40,
                29253
            ],
            "edge_color": "#BEBEBE",
            "edge_width": 1,
            "arrows": false
        },
        {
            "edge": [
                51,
                28614
            ],
            "edge_color": "#BEBEBE",
            "edge_width": 1,
            "arrows": false
        },
        {
            "edge": [
                264,
                184
            ],
            "edge_color": "#BEBEBE",
            "edge_width": 1,
            "arrows": false
        },
        {
            "edge": [
                1293,
                28733
            ],
            "edge_color": "#BEBEBE",
            "edge_width": 1,
            "arrows": false
        },
        {
            "edge": [
                1012,
                184
            ],
            "edge_color": "#BEBEBE",
            "edge_width": 1,
            "arrows": false
        },
        {
            "edge": [
                530,
                28474
            ],
            "edge_color": "#BEBEBE",
            "edge_width": 1,
            "arrows": false
        },
        {
            "edge": [
                74,
                28562
            ],
            "edge_color": "#BEBEBE",
            "edge_width": 1,
            "arrows": false
        },
        {
            "edge": [
                585,
                29099
            ],
            "edge_color": "#BEBEBE",
            "edge_width": 1,
            "arrows": false
        },
        {
            "edge": [
                530,
                28396
            ],
            "edge_color": "#BEBEBE",
            "edge_width": 1,
            "arrows": false
        },
        {
            "edge": [
                1293,
                28461
            ],
            "edge_color": "#BEBEBE",
            "edge_width": 1,
            "arrows": false
        },
        {
            "edge": [
                530,
                28398
            ],
            "edge_color": "#BEBEBE",
            "edge_width": 1,
            "arrows": false
        },
        {
            "edge": [
                24,
                28451
            ],
            "edge_color": "#BEBEBE",
            "edge_width": 1,
            "arrows": false
        },
        {
            "edge": [
                961,
                28633
            ],
            "edge_color": "#BEBEBE",
            "edge_width": 1,
            "arrows": false
        },
        {
            "edge": [
                47,
                12835
            ],
            "edge_color": "#BEBEBE",
            "edge_width": 1,
            "arrows": false
        },
        {
            "edge": [
                51,
                28451
            ],
            "edge_color": "#BEBEBE",
            "edge_width": 1,
            "arrows": false
        },
        {
            "edge": [
                47,
                15399
            ],
            "edge_color": "#BEBEBE",
            "edge_width": 1,
            "arrows": false
        },
        {
            "edge": [
                1243,
                28490
            ],
            "edge_color": "#BEBEBE",
            "edge_width": 1,
            "arrows": false
        },
        {
            "edge": [
                47,
                28562
            ],
            "edge_color": "#BEBEBE",
            "edge_width": 1,
            "arrows": false
        },
        {
            "edge": [
                16892,
                12835
            ],
            "edge_color": "#BEBEBE",
            "edge_width": 1,
            "arrows": false
        },
        {
            "edge": [
                47,
                16892
            ],
            "edge_color": "#BEBEBE",
            "edge_width": 1,
            "arrows": false
        },
        {
            "edge": [
                264,
                28803
            ],
            "edge_color": "#BEBEBE",
            "edge_width": 1,
            "arrows": false
        },
        {
            "edge": [
                47,
                28474
            ],
            "edge_color": "#BEBEBE",
            "edge_width": 1,
            "arrows": false
        },
        {
            "edge": [
                1315,
                28512
            ],
            "edge_color": "#BEBEBE",
            "edge_width": 1,
            "arrows": false
        },
        {
            "edge": [
                264,
                28461
            ],
            "edge_color": "#BEBEBE",
            "edge_width": 1,
            "arrows": false
        },
        {
            "edge": [
                416,
                28589
            ],
            "edge_color": "#BEBEBE",
            "edge_width": 1,
            "arrows": false
        },
        {
            "edge": [
                70,
                28803
            ],
            "edge_color": "#BEBEBE",
            "edge_width": 1,
            "arrows": false
        },
        {
            "edge": [
                416,
                28443
            ],
            "edge_color": "#BEBEBE",
            "edge_width": 1,
            "arrows": false
        },
        {
            "edge": [
                184,
                28633
            ],
            "edge_color": "#BEBEBE",
            "edge_width": 1,
            "arrows": false
        },
        {
            "edge": [
                655,
                28614
            ],
            "edge_color": "#BEBEBE",
            "edge_width": 1,
            "arrows": false
        },
        {
            "edge": [
                264,
                28646
            ],
            "edge_color": "#BEBEBE",
            "edge_width": 1,
            "arrows": false
        },
        {
            "edge": [
                184,
                28614
            ],
            "edge_color": "#BEBEBE",
            "edge_width": 1,
            "arrows": false
        },
        {
            "edge": [
                74,
                12835
            ],
            "edge_color": "#BEBEBE",
            "edge_width": 1,
            "arrows": false
        },
        {
            "edge": [
                655,
                28562
            ],
            "edge_color": "#BEBEBE",
            "edge_width": 1,
            "arrows": false
        },
        {
            "edge": [
                961,
                28733
            ],
            "edge_color": "#BEBEBE",
            "edge_width": 1,
            "arrows": false
        },
        {
            "edge": [
                63,
                28733
            ],
            "edge_color": "#BEBEBE",
            "edge_width": 1,
            "arrows": false
        },
        {
            "edge": [
                572,
                28562
            ],
            "edge_color": "#BEBEBE",
            "edge_width": 1,
            "arrows": false
        },
        {
            "edge": [
                1293,
                28451
            ],
            "edge_color": "#BEBEBE",
            "edge_width": 1,
            "arrows": false
        },
        {
            "edge": [
                1048,
                28589
            ],
            "edge_color": "#BEBEBE",
            "edge_width": 1,
            "arrows": false
        },
        {
            "edge": [
                961,
                28539
            ],
            "edge_color": "#BEBEBE",
            "edge_width": 1,
            "arrows": false
        },
        {
            "edge": [
                74,
                16892
            ],
            "edge_color": "#BEBEBE",
            "edge_width": 1,
            "arrows": false
        },
        {
            "edge": [
                47,
                28443
            ],
            "edge_color": "#BEBEBE",
            "edge_width": 1,
            "arrows": false
        },
        {
            "edge": [
                602,
                28646
            ],
            "edge_color": "#BEBEBE",
            "edge_width": 1,
            "arrows": false
        },
        {
            "edge": [
                961,
                28437
            ],
            "edge_color": "#BEBEBE",
            "edge_width": 1,
            "arrows": false
        },
        {
            "edge": [
                530,
                28577
            ],
            "edge_color": "#BEBEBE",
            "edge_width": 1,
            "arrows": false
        },
        {
            "edge": [
                51,
                28461
            ],
            "edge_color": "#BEBEBE",
            "edge_width": 1,
            "arrows": false
        },
        {
            "edge": [
                47,
                28927
            ],
            "edge_color": "#BEBEBE",
            "edge_width": 1,
            "arrows": false
        },
        {
            "edge": [
                961,
                28443
            ],
            "edge_color": "#BEBEBE",
            "edge_width": 1,
            "arrows": false
        },
        {
            "edge": [
                51,
                28803
            ],
            "edge_color": "#BEBEBE",
            "edge_width": 1,
            "arrows": false
        },
        {
            "edge": [
                47,
                28646
            ],
            "edge_color": "#BEBEBE",
            "edge_width": 1,
            "arrows": false
        },
        {
            "edge": [
                416,
                28512
            ],
            "edge_color": "#BEBEBE",
            "edge_width": 1,
            "arrows": false
        },
        {
            "edge": [
                51,
                28396
            ],
            "edge_color": "#BEBEBE",
            "edge_width": 1,
            "arrows": false
        },
        {
            "edge": [
                47,
                28400
            ],
            "edge_color": "#BEBEBE",
            "edge_width": 1,
            "arrows": false
        },
        {
            "edge": [
                602,
                28461
            ],
            "edge_color": "#BEBEBE",
            "edge_width": 1,
            "arrows": false
        },
        {
            "edge": [
                416,
                28733
            ],
            "edge_color": "#BEBEBE",
            "edge_width": 1,
            "arrows": false
        },
        {
            "edge": [
                1066,
                28512
            ],
            "edge_color": "#BEBEBE",
            "edge_width": 1,
            "arrows": false
        },
        {
            "edge": [
                51,
                28733
            ],
            "edge_color": "#BEBEBE",
            "edge_width": 1,
            "arrows": false
        },
        {
            "edge": [
                47,
                74
            ],
            "edge_color": "#BEBEBE",
            "edge_width": 1,
            "arrows": false
        },
        {
            "edge": [
                40,
                28733
            ],
            "edge_color": "#BEBEBE",
            "edge_width": 1,
            "arrows": false
        },
        {
            "edge": [
                264,
                28474
            ],
            "edge_color": "#BEBEBE",
            "edge_width": 1,
            "arrows": false
        },
        {
            "edge": [
                16924,
                24
            ],
            "edge_color": "#BEBEBE",
            "edge_width": 1,
            "arrows": false
        },
        {
            "edge": [
                695,
                28474
            ],
            "edge_color": "#BEBEBE",
            "edge_width": 1,
            "arrows": false
        },
        {
            "edge": [
                264,
                28921
            ],
            "edge_color": "#BEBEBE",
            "edge_width": 1,
            "arrows": false
        },
        {
            "edge": [
                1293,
                28398
            ],
            "edge_color": "#BEBEBE",
            "edge_width": 1,
            "arrows": false
        },
        {
            "edge": [
                12,
                13897
            ],
            "edge_color": "#BEBEBE",
            "edge_width": 1,
            "arrows": false
        },
        {
            "edge": [
                530,
                28646
            ],
            "edge_color": "#BEBEBE",
            "edge_width": 1,
            "arrows": false
        },
        {
            "edge": [
                961,
                28474
            ],
            "edge_color": "#BEBEBE",
            "edge_width": 1,
            "arrows": false
        },
        {
            "edge": [
                16892,
                13897
            ],
            "edge_color": "#BEBEBE",
            "edge_width": 1,
            "arrows": false
        },
        {
            "edge": [
                63,
                28396
            ],
            "edge_color": "#BEBEBE",
            "edge_width": 1,
            "arrows": false
        },
        {
            "edge": [
                530,
                28562
            ],
            "edge_color": "#BEBEBE",
            "edge_width": 1,
            "arrows": false
        },
        {
            "edge": [
                47,
                28451
            ],
            "edge_color": "#BEBEBE",
            "edge_width": 1,
            "arrows": false
        },
        {
            "edge": [
                51,
                12835
            ],
            "edge_color": "#BEBEBE",
            "edge_width": 1,
            "arrows": false
        },
        {
            "edge": [
                47,
                28437
            ],
            "edge_color": "#BEBEBE",
            "edge_width": 1,
            "arrows": false
        },
        {
            "edge": [
                1243,
                28917
            ],
            "edge_color": "#BEBEBE",
            "edge_width": 1,
            "arrows": false
        },
        {
            "edge": [
                16892,
                16924
            ],
            "edge_color": "#BEBEBE",
            "edge_width": 1,
            "arrows": false
        },
        {
            "edge": [
                416,
                28398
            ],
            "edge_color": "#BEBEBE",
            "edge_width": 1,
            "arrows": false
        },
        {
            "edge": [
                47,
                28633
            ],
            "edge_color": "#BEBEBE",
            "edge_width": 1,
            "arrows": false
        },
        {
            "edge": [
                51,
                28921
            ],
            "edge_color": "#BEBEBE",
            "edge_width": 1,
            "arrows": false
        },
        {
            "edge": [
                686,
                40
            ],
            "edge_color": "#17becf",
            "edge_width": 1,
            "arrows": true
        },
        {
            "edge": [
                1279,
                47
            ],
            "edge_color": "#17becf",
            "edge_width": 1,
            "arrows": true
        },
        {
            "edge": [
                1293,
                74
            ],
            "edge_color": "#17becf",
            "edge_width": 1,
            "arrows": true
        },
        {
            "edge": [
                1012,
                416
            ],
            "edge_color": "#17becf",
            "edge_width": 1,
            "arrows": true
        },
        {
            "edge": [
                63,
                572
            ],
            "edge_color": "#17becf",
            "edge_width": 1,
            "arrows": true
        },
        {
            "edge": [
                18,
                12
            ],
            "edge_color": "#17becf",
            "edge_width": 1,
            "arrows": true
        },
        {
            "edge": [
                47,
                1012
            ],
            "edge_color": "#17becf",
            "edge_width": 1,
            "arrows": true
        },
        {
            "edge": [
                686,
                24
            ],
            "edge_color": "#17becf",
            "edge_width": 1,
            "arrows": true
        },
        {
            "edge": [
                1290,
                47
            ],
            "edge_color": "#17becf",
            "edge_width": 1,
            "arrows": true
        },
        {
            "edge": [
                51,
                70
            ],
            "edge_color": "#17becf",
            "edge_width": 1,
            "arrows": true
        },
        {
            "edge": [
                1066,
                70
            ],
            "edge_color": "#17becf",
            "edge_width": 1,
            "arrows": true
        },
        {
            "edge": [
                1290,
                40
            ],
            "edge_color": "#17becf",
            "edge_width": 1,
            "arrows": true
        },
        {
            "edge": [
                587,
                18
            ],
            "edge_color": "#17becf",
            "edge_width": 1,
            "arrows": true
        },
        {
            "edge": [
                74,
                24
            ],
            "edge_color": "#17becf",
            "edge_width": 1,
            "arrows": true
        },
        {
            "edge": [
                585,
                686
            ],
            "edge_color": "#17becf",
            "edge_width": 1,
            "arrows": true
        },
        {
            "edge": [
                12,
                74
            ],
            "edge_color": "#17becf",
            "edge_width": 1,
            "arrows": true
        },
        {
            "edge": [
                585,
                572
            ],
            "edge_color": "#17becf",
            "edge_width": 1,
            "arrows": true
        },
        {
            "edge": [
                1012,
                655
            ],
            "edge_color": "#17becf",
            "edge_width": 1,
            "arrows": true
        },
        {
            "edge": [
                961,
                572
            ],
            "edge_color": "#17becf",
            "edge_width": 1,
            "arrows": true
        },
        {
            "edge": [
                18,
                24
            ],
            "edge_color": "#17becf",
            "edge_width": 1,
            "arrows": true
        },
        {
            "edge": [
                572,
                655
            ],
            "edge_color": "#17becf",
            "edge_width": 1,
            "arrows": true
        },
        {
            "edge": [
                184,
                655
            ],
            "edge_color": "#17becf",
            "edge_width": 1,
            "arrows": true
        },
        {
            "edge": [
                961,
                1293
            ],
            "edge_color": "#17becf",
            "edge_width": 1,
            "arrows": true
        },
        {
            "edge": [
                51,
                40
            ],
            "edge_color": "#17becf",
            "edge_width": 1,
            "arrows": true
        },
        {
            "edge": [
                1289,
                51
            ],
            "edge_color": "#17becf",
            "edge_width": 1,
            "arrows": true
        },
        {
            "edge": [
                1315,
                602
            ],
            "edge_color": "#17becf",
            "edge_width": 1,
            "arrows": true
        },
        {
            "edge": [
                1290,
                24
            ],
            "edge_color": "#17becf",
            "edge_width": 1,
            "arrows": true
        },
        {
            "edge": [
                1315,
                587
            ],
            "edge_color": "#17becf",
            "edge_width": 1,
            "arrows": true
        },
        {
            "edge": [
                1279,
                51
            ],
            "edge_color": "#17becf",
            "edge_width": 1,
            "arrows": true
        },
        {
            "edge": [
                587,
                585
            ],
            "edge_color": "#17becf",
            "edge_width": 1,
            "arrows": true
        },
        {
            "edge": [
                264,
                63
            ],
            "edge_color": "#17becf",
            "edge_width": 1,
            "arrows": true
        },
        {
            "edge": [
                1315,
                1293
            ],
            "edge_color": "#17becf",
            "edge_width": 1,
            "arrows": true
        },
        {
            "edge": [
                18,
                1012
            ],
            "edge_color": "#17becf",
            "edge_width": 1,
            "arrows": true
        },
        {
            "edge": [
                18,
                655
            ],
            "edge_color": "#17becf",
            "edge_width": 1,
            "arrows": true
        },
        {
            "edge": [
                1012,
                1048
            ],
            "edge_color": "#17becf",
            "edge_width": 1,
            "arrows": true
        },
        {
            "edge": [
                18,
                416
            ],
            "edge_color": "#17becf",
            "edge_width": 1,
            "arrows": true
        },
        {
            "edge": [
                1048,
                18
            ],
            "edge_color": "#17becf",
            "edge_width": 1,
            "arrows": true
        },
        {
            "edge": [
                1048,
                12
            ],
            "edge_color": "#17becf",
            "edge_width": 1,
            "arrows": true
        },
        {
            "edge": [
                264,
                530
            ],
            "edge_color": "#17becf",
            "edge_width": 1,
            "arrows": true
        },
        {
            "edge": [
                1066,
                47
            ],
            "edge_color": "#17becf",
            "edge_width": 1,
            "arrows": true
        },
        {
            "edge": [
                1290,
                51
            ],
            "edge_color": "#17becf",
            "edge_width": 1,
            "arrows": true
        },
        {
            "edge": [
                1289,
                12
            ],
            "edge_color": "#17becf",
            "edge_width": 1,
            "arrows": true
        },
        {
            "edge": [
                264,
                74
            ],
            "edge_color": "#17becf",
            "edge_width": 1,
            "arrows": true
        },
        {
            "edge": [
                1012,
                602
            ],
            "edge_color": "#17becf",
            "edge_width": 1,
            "arrows": true
        },
        {
            "edge": [
                416,
                51
            ],
            "edge_color": "#17becf",
            "edge_width": 1,
            "arrows": true
        },
        {
            "edge": [
                18,
                63
            ],
            "edge_color": "#17becf",
            "edge_width": 1,
            "arrows": true
        },
        {
            "edge": [
                1012,
                1066
            ],
            "edge_color": "#17becf",
            "edge_width": 1,
            "arrows": true
        },
        {
            "edge": [
                74,
                40
            ],
            "edge_color": "#17becf",
            "edge_width": 1,
            "arrows": true
        },
        {
            "edge": [
                1293,
                47
            ],
            "edge_color": "#17becf",
            "edge_width": 1,
            "arrows": true
        },
        {
            "edge": [
                655,
                1293
            ],
            "edge_color": "#17becf",
            "edge_width": 1,
            "arrows": true
        },
        {
            "edge": [
                961,
                695
            ],
            "edge_color": "#17becf",
            "edge_width": 1,
            "arrows": true
        },
        {
            "edge": [
                18,
                40
            ],
            "edge_color": "#17becf",
            "edge_width": 1,
            "arrows": true
        },
        {
            "edge": [
                961,
                655
            ],
            "edge_color": "#17becf",
            "edge_width": 1,
            "arrows": true
        },
        {
            "edge": [
                47,
                63
            ],
            "edge_color": "#17becf",
            "edge_width": 1,
            "arrows": true
        },
        {
            "edge": [
                1289,
                47
            ],
            "edge_color": "#17becf",
            "edge_width": 1,
            "arrows": true
        },
        {
            "edge": [
                47,
                70
            ],
            "edge_color": "#17becf",
            "edge_width": 1,
            "arrows": true
        },
        {
            "edge": [
                12,
                24
            ],
            "edge_color": "#17becf",
            "edge_width": 1,
            "arrows": true
        },
        {
            "edge": [
                18,
                74
            ],
            "edge_color": "#17becf",
            "edge_width": 1,
            "arrows": true
        },
        {
            "edge": [
                1315,
                264
            ],
            "edge_color": "#17becf",
            "edge_width": 1,
            "arrows": true
        },
        {
            "edge": [
                587,
                51
            ],
            "edge_color": "#17becf",
            "edge_width": 1,
            "arrows": true
        },
        {
            "edge": [
                1293,
                12
            ],
            "edge_color": "#17becf",
            "edge_width": 1,
            "arrows": true
        },
        {
            "edge": [
                572,
                602
            ],
            "edge_color": "#17becf",
            "edge_width": 1,
            "arrows": true
        },
        {
            "edge": [
                184,
                51
            ],
            "edge_color": "#17becf",
            "edge_width": 1,
            "arrows": true
        },
        {
            "edge": [
                1293,
                40
            ],
            "edge_color": "#17becf",
            "edge_width": 1,
            "arrows": true
        },
        {
            "edge": [
                585,
                602
            ],
            "edge_color": "#17becf",
            "edge_width": 1,
            "arrows": true
        },
        {
            "edge": [
                655,
                1066
            ],
            "edge_color": "#17becf",
            "edge_width": 1,
            "arrows": true
        },
        {
            "edge": [
                74,
                1012
            ],
            "edge_color": "#17becf",
            "edge_width": 1,
            "arrows": true
        },
        {
            "edge": [
                47,
                655
            ],
            "edge_color": "#17becf",
            "edge_width": 1,
            "arrows": true
        },
        {
            "edge": [
                264,
                12
            ],
            "edge_color": "#17becf",
            "edge_width": 1,
            "arrows": true
        },
        {
            "edge": [
                655,
                63
            ],
            "edge_color": "#17becf",
            "edge_width": 1,
            "arrows": true
        },
        {
            "edge": [
                184,
                695
            ],
            "edge_color": "#17becf",
            "edge_width": 1,
            "arrows": true
        },
        {
            "edge": [
                1293,
                24
            ],
            "edge_color": "#17becf",
            "edge_width": 1,
            "arrows": true
        },
        {
            "edge": [
                655,
                1048
            ],
            "edge_color": "#17becf",
            "edge_width": 1,
            "arrows": true
        },
        {
            "edge": [
                18,
                602
            ],
            "edge_color": "#17becf",
            "edge_width": 1,
            "arrows": true
        },
        {
            "edge": [
                585,
                63
            ],
            "edge_color": "#17becf",
            "edge_width": 1,
            "arrows": true
        },
        {
            "edge": [
                961,
                184
            ],
            "edge_color": "#17becf",
            "edge_width": 1,
            "arrows": true
        },
        {
            "edge": [
                1293,
                51
            ],
            "edge_color": "#17becf",
            "edge_width": 1,
            "arrows": true
        },
        {
            "edge": [
                572,
                530
            ],
            "edge_color": "#17becf",
            "edge_width": 1,
            "arrows": true
        },
        {
            "edge": [
                184,
                1048
            ],
            "edge_color": "#17becf",
            "edge_width": 1,
            "arrows": true
        },
        {
            "edge": [
                74,
                961
            ],
            "edge_color": "#17becf",
            "edge_width": 1,
            "arrows": true
        },
        {
            "edge": [
                63,
                51
            ],
            "edge_color": "#17becf",
            "edge_width": 1,
            "arrows": true
        },
        {
            "edge": [
                602,
                530
            ],
            "edge_color": "#17becf",
            "edge_width": 1,
            "arrows": true
        },
        {
            "edge": [
                264,
                24
            ],
            "edge_color": "#17becf",
            "edge_width": 1,
            "arrows": true
        },
        {
            "edge": [
                416,
                587
            ],
            "edge_color": "#17becf",
            "edge_width": 1,
            "arrows": true
        },
        {
            "edge": [
                47,
                961
            ],
            "edge_color": "#17becf",
            "edge_width": 1,
            "arrows": true
        },
        {
            "edge": [
                12,
                655
            ],
            "edge_color": "#17becf",
            "edge_width": 1,
            "arrows": true
        },
        {
            "edge": [
                686,
                74
            ],
            "edge_color": "#17becf",
            "edge_width": 1,
            "arrows": true
        },
        {
            "edge": [
                416,
                655
            ],
            "edge_color": "#17becf",
            "edge_width": 1,
            "arrows": true
        },
        {
            "edge": [
                655,
                587
            ],
            "edge_color": "#17becf",
            "edge_width": 1,
            "arrows": true
        },
        {
            "edge": [
                70,
                74
            ],
            "edge_color": "#17becf",
            "edge_width": 1,
            "arrows": true
        },
        {
            "edge": [
                585,
                655
            ],
            "edge_color": "#17becf",
            "edge_width": 1,
            "arrows": true
        },
        {
            "edge": [
                63,
                695
            ],
            "edge_color": "#17becf",
            "edge_width": 1,
            "arrows": true
        },
        {
            "edge": [
                961,
                51
            ],
            "edge_color": "#17becf",
            "edge_width": 1,
            "arrows": true
        },
        {
            "edge": [
                1048,
                51
            ],
            "edge_color": "#17becf",
            "edge_width": 1,
            "arrows": true
        },
        {
            "edge": [
                961,
                1066
            ],
            "edge_color": "#17becf",
            "edge_width": 1,
            "arrows": true
        },
        {
            "edge": [
                264,
                47
            ],
            "edge_color": "#17becf",
            "edge_width": 1,
            "arrows": true
        },
        {
            "edge": [
                1290,
                12
            ],
            "edge_color": "#17becf",
            "edge_width": 1,
            "arrows": true
        },
        {
            "edge": [
                686,
                47
            ],
            "edge_color": "#17becf",
            "edge_width": 1,
            "arrows": true
        },
        {
            "edge": [
                1279,
                40
            ],
            "edge_color": "#17becf",
            "edge_width": 1,
            "arrows": true
        },
        {
            "edge": [
                1290,
                74
            ],
            "edge_color": "#17becf",
            "edge_width": 1,
            "arrows": true
        },
        {
            "edge": [
                585,
                416
            ],
            "edge_color": "#17becf",
            "edge_width": 1,
            "arrows": true
        },
        {
            "edge": [
                12,
                1012
            ],
            "edge_color": "#17becf",
            "edge_width": 1,
            "arrows": true
        },
        {
            "edge": [
                695,
                1048
            ],
            "edge_color": "#17becf",
            "edge_width": 1,
            "arrows": true
        },
        {
            "edge": [
                63,
                961
            ],
            "edge_color": "#17becf",
            "edge_width": 1,
            "arrows": true
        },
        {
            "edge": [
                585,
                1012
            ],
            "edge_color": "#17becf",
            "edge_width": 1,
            "arrows": true
        },
        {
            "edge": [
                1048,
                24
            ],
            "edge_color": "#17becf",
            "edge_width": 1,
            "arrows": true
        },
        {
            "edge": [
                961,
                1048
            ],
            "edge_color": "#17becf",
            "edge_width": 1,
            "arrows": true
        },
        {
            "edge": [
                51,
                602
            ],
            "edge_color": "#17becf",
            "edge_width": 1,
            "arrows": true
        },
        {
            "edge": [
                1289,
                24
            ],
            "edge_color": "#17becf",
            "edge_width": 1,
            "arrows": true
        },
        {
            "edge": [
                264,
                40
            ],
            "edge_color": "#17becf",
            "edge_width": 1,
            "arrows": true
        },
        {
            "edge": [
                40,
                961
            ],
            "edge_color": "#17becf",
            "edge_width": 1,
            "arrows": true
        },
        {
            "edge": [
                70,
                40
            ],
            "edge_color": "#17becf",
            "edge_width": 1,
            "arrows": true
        },
        {
            "edge": [
                1289,
                70
            ],
            "edge_color": "#17becf",
            "edge_width": 1,
            "arrows": true
        },
        {
            "edge": [
                1012,
                695
            ],
            "edge_color": "#17becf",
            "edge_width": 1,
            "arrows": true
        },
        {
            "edge": [
                1048,
                47
            ],
            "edge_color": "#17becf",
            "edge_width": 1,
            "arrows": true
        },
        {
            "edge": [
                63,
                416
            ],
            "edge_color": "#17becf",
            "edge_width": 1,
            "arrows": true
        },
        {
            "edge": [
                264,
                51
            ],
            "edge_color": "#17becf",
            "edge_width": 1,
            "arrows": true
        },
        {
            "edge": [
                47,
                184
            ],
            "edge_color": "#17becf",
            "edge_width": 1,
            "arrows": true
        },
        {
            "edge": [
                587,
                602
            ],
            "edge_color": "#17becf",
            "edge_width": 1,
            "arrows": true
        },
        {
            "edge": [
                686,
                51
            ],
            "edge_color": "#17becf",
            "edge_width": 1,
            "arrows": true
        },
        {
            "edge": [
                51,
                74
            ],
            "edge_color": "#17becf",
            "edge_width": 1,
            "arrows": true
        },
        {
            "edge": [
                40,
                184
            ],
            "edge_color": "#17becf",
            "edge_width": 1,
            "arrows": true
        },
        {
            "edge": [
                12,
                51
            ],
            "edge_color": "#17becf",
            "edge_width": 1,
            "arrows": true
        },
        {
            "edge": [
                1279,
                24
            ],
            "edge_color": "#17becf",
            "edge_width": 1,
            "arrows": true
        },
        {
            "edge": [
                1066,
                74
            ],
            "edge_color": "#17becf",
            "edge_width": 1,
            "arrows": true
        },
        {
            "edge": [
                585,
                51
            ],
            "edge_color": "#17becf",
            "edge_width": 1,
            "arrows": true
        },
        {
            "edge": [
                1315,
                530
            ],
            "edge_color": "#17becf",
            "edge_width": 1,
            "arrows": true
        },
        {
            "edge": [
                70,
                1012
            ],
            "edge_color": "#17becf",
            "edge_width": 1,
            "arrows": true
        },
        {
            "edge": [
                961,
                416
            ],
            "edge_color": "#17becf",
            "edge_width": 1,
            "arrows": true
        },
        {
            "edge": [
                1066,
                40
            ],
            "edge_color": "#17becf",
            "edge_width": 1,
            "arrows": true
        },
        {
            "edge": [
                40,
                24
            ],
            "edge_color": "#17becf",
            "edge_width": 1,
            "arrows": true
        },
        {
            "edge": [
                602,
                655
            ],
            "edge_color": "#17becf",
            "edge_width": 1,
            "arrows": true
        },
        {
            "edge": [
                416,
                530
            ],
            "edge_color": "#17becf",
            "edge_width": 1,
            "arrows": true
        },
        {
            "edge": [
                585,
                530
            ],
            "edge_color": "#17becf",
            "edge_width": 1,
            "arrows": true
        },
        {
            "edge": [
                70,
                184
            ],
            "edge_color": "#17becf",
            "edge_width": 1,
            "arrows": true
        },
        {
            "edge": [
                1293,
                18
            ],
            "edge_color": "#17becf",
            "edge_width": 1,
            "arrows": true
        },
        {
            "edge": [
                18,
                47
            ],
            "edge_color": "#17becf",
            "edge_width": 1,
            "arrows": true
        },
        {
            "edge": [
                184,
                530
            ],
            "edge_color": "#17becf",
            "edge_width": 1,
            "arrows": true
        },
        {
            "edge": [
                530,
                686
            ],
            "edge_color": "#17becf",
            "edge_width": 1,
            "arrows": true
        },
        {
            "edge": [
                40,
                655
            ],
            "edge_color": "#17becf",
            "edge_width": 1,
            "arrows": true
        },
        {
            "edge": [
                51,
                655
            ],
            "edge_color": "#17becf",
            "edge_width": 1,
            "arrows": true
        },
        {
            "edge": [
                12,
                47
            ],
            "edge_color": "#17becf",
            "edge_width": 1,
            "arrows": true
        },
        {
            "edge": [
                587,
                63
            ],
            "edge_color": "#17becf",
            "edge_width": 1,
            "arrows": true
        },
        {
            "edge": [
                264,
                70
            ],
            "edge_color": "#17becf",
            "edge_width": 1,
            "arrows": true
        },
        {
            "edge": [
                686,
                70
            ],
            "edge_color": "#17becf",
            "edge_width": 1,
            "arrows": true
        },
        {
            "edge": [
                184,
                63
            ],
            "edge_color": "#17becf",
            "edge_width": 1,
            "arrows": true
        },
        {
            "edge": [
                587,
                1048
            ],
            "edge_color": "#17becf",
            "edge_width": 1,
            "arrows": true
        },
        {
            "edge": [
                585,
                961
            ],
            "edge_color": "#17becf",
            "edge_width": 1,
            "arrows": true
        },
        {
            "edge": [
                74,
                184
            ],
            "edge_color": "#17becf",
            "edge_width": 1,
            "arrows": true
        },
        {
            "edge": [
                1012,
                51
            ],
            "edge_color": "#17becf",
            "edge_width": 1,
            "arrows": true
        },
        {
            "edge": [
                63,
                602
            ],
            "edge_color": "#17becf",
            "edge_width": 1,
            "arrows": true
        },
        {
            "edge": [
                572,
                51
            ],
            "edge_color": "#17becf",
            "edge_width": 1,
            "arrows": true
        },
        {
            "edge": [
                63,
                1066
            ],
            "edge_color": "#17becf",
            "edge_width": 1,
            "arrows": true
        },
        {
            "edge": [
                1066,
                24
            ],
            "edge_color": "#17becf",
            "edge_width": 1,
            "arrows": true
        },
        {
            "edge": [
                70,
                655
            ],
            "edge_color": "#17becf",
            "edge_width": 1,
            "arrows": true
        },
        {
            "edge": [
                587,
                572
            ],
            "edge_color": "#17becf",
            "edge_width": 1,
            "arrows": true
        },
        {
            "edge": [
                655,
                695
            ],
            "edge_color": "#17becf",
            "edge_width": 1,
            "arrows": true
        },
        {
            "edge": [
                184,
                572
            ],
            "edge_color": "#17becf",
            "edge_width": 1,
            "arrows": true
        },
        {
            "edge": [
                585,
                18
            ],
            "edge_color": "#17becf",
            "edge_width": 1,
            "arrows": true
        },
        {
            "edge": [
                1290,
                70
            ],
            "edge_color": "#17becf",
            "edge_width": 1,
            "arrows": true
        },
        {
            "edge": [
                530,
                63
            ],
            "edge_color": "#17becf",
            "edge_width": 1,
            "arrows": true
        },
        {
            "edge": [
                18,
                51
            ],
            "edge_color": "#17becf",
            "edge_width": 1,
            "arrows": true
        },
        {
            "edge": [
                184,
                18
            ],
            "edge_color": "#17becf",
            "edge_width": 1,
            "arrows": true
        },
        {
            "edge": [
                961,
                602
            ],
            "edge_color": "#17becf",
            "edge_width": 1,
            "arrows": true
        },
        {
            "edge": [
                47,
                40
            ],
            "edge_color": "#17becf",
            "edge_width": 1,
            "arrows": true
        },
        {
            "edge": [
                961,
                530
            ],
            "edge_color": "#17becf",
            "edge_width": 1,
            "arrows": true
        },
        {
            "edge": [
                1066,
                12
            ],
            "edge_color": "#17becf",
            "edge_width": 1,
            "arrows": true
        }
    ]
}
