# Supplementary material for: Accurate and interpretable drug-drug interaction prediction enabled by knowledge subgraph learning
Source: Commun Med (Lond). 2024 Mar 28;4:59. doi: 10.1038/s43856-024-00486-y (PMC10978847; doi:10.1038/s43856-024-00486-y)
Supplement: Supplementary file 4 — Supplementary Data 1 [file 43856_2024_486_MOESM4_ESM.zip › supplementary_data/fig3/e/knowledge_subgraph_wo_resemble.txt]

{
    "nodes": [
        {
            "node": 47,
            "node_size": 400,
            "node_color": "#17becf",
            "node_shape": "P"
        },
        {
            "node": 51,
            "node_size": 400,
            "node_color": "#17becf",
            "node_shape": "*"
        },
        {
            "node": 16924,
            "node_size": 400,
            "node_color": "#BEBEBE",
            "node_shape": "o"
        },
        {
            "node": 16892,
            "node_size": 400,
            "node_color": "#BEBEBE",
            "node_shape": "o"
        },
        {
            "node": 12,
            "node_size": 400,
            "node_color": "#17becf",
            "node_shape": "o"
        },
        {
            "node": 1293,
            "node_size": 400,
            "node_color": "#17becf",
            "node_shape": "o"
        },
        {
            "node": 655,
            "node_size": 400,
            "node_color": "#17becf",
            "node_shape": "o"
        },
        {
            "node": 18,
            "node_size": 400,
            "node_color": "#17becf",
            "node_shape": "o"
        },
        {
            "node": 530,
            "node_size": 400,
            "node_color": "#17becf",
            "node_shape": "o"
        },
        {
            "node": 1048,
            "node_size": 400,
            "node_color": "#17becf",
            "node_shape": "o"
        },
        {
            "node": 416,
            "node_size": 400,
            "node_color": "#17becf",
            "node_shape": "o"
        },
        {
            "node": 40,
            "node_size": 400,
            "node_color": "#17becf",
            "node_shape": "o"
        },
        {
            "node": 1066,
            "node_size": 400,
            "node_color": "#17becf",
            "node_shape": "o"
        },
        {
            "node": 686,
            "node_size": 400,
            "node_color": "#17becf",
            "node_shape": "o"
        },
        {
            "node": 695,
            "node_size": 400,
            "node_color": "#17becf",
            "node_shape": "o"
        },
        {
            "node": 184,
            "node_size": 400,
            "node_color": "#17becf",
            "node_shape": "o"
        },
        {
            "node": 572,
            "node_size": 400,
            "node_color": "#17becf",
            "node_shape": "o"
        },
        {
            "node": 63,
            "node_size": 400,
            "node_color": "#17becf",
            "node_shape": "o"
        },
        {
            "node": 961,
            "node_size": 400,
            "node_color": "#17becf",
            "node_shape": "o"
        },
        {
            "node": 70,
            "node_size": 400,
            "node_color": "#17becf",
            "node_shape": "o"
        },
        {
            "node": 585,
            "node_size": 400,
            "node_color": "#17becf",
            "node_shape": "o"
        },
        {
            "node": 74,
            "node_size": 400,
            "node_color": "#17becf",
            "node_shape": "o"
        },
        {
            "node": 587,
            "node_size": 400,
            "node_color": "#17becf",
            "node_shape": "o"
        },
        {
            "node": 1012,
            "node_size": 400,
            "node_color": "#17becf",
            "node_shape": "o"
        }
    ],
    "edges": [
        {
            "edge": [
                12,
                51
            ],
            "edge_color": "#17becf",
            "edge_width": 0.2665,
            "arrows": true
        },
        {
            "edge": [
                416,
                51
            ],
            "edge_color": "#17becf",
            "edge_width": 0.26849999999999996,
            "arrows": true
        },
        {
            "edge": [
                63,
                51
            ],
            "edge_color": "#17becf",
            "edge_width": 0.301,
            "arrows": true
        },
        {
            "edge": [
                585,
                51
            ],
            "edge_color": "#17becf",
            "edge_width": 0.2525,
            "arrows": true
        },
        {
            "edge": [
                587,
                51
            ],
            "edge_color": "#17becf",
            "edge_width": 0.269,
            "arrows": true
        },
        {
            "edge": [
                18,
                12
            ],
            "edge_color": "#17becf",
            "edge_width": 0.2655,
            "arrows": true
        },
        {
            "edge": [
                655,
                1293
            ],
            "edge_color": "#17becf",
            "edge_width": 0.3725,
            "arrows": true
        },
        {
            "edge": [
                961,
                1293
            ],
            "edge_color": "#17becf",
            "edge_width": 0.33849999999999997,
            "arrows": true
        },
        {
            "edge": [
                40,
                655
            ],
            "edge_color": "#17becf",
            "edge_width": 0.28500000000000003,
            "arrows": true
        },
        {
            "edge": [
                184,
                655
            ],
            "edge_color": "#17becf",
            "edge_width": 0.264,
            "arrows": true
        },
        {
            "edge": [
                961,
                655
            ],
            "edge_color": "#17becf",
            "edge_width": 0.3245,
            "arrows": true
        },
        {
            "edge": [
                1012,
                655
            ],
            "edge_color": "#17becf",
            "edge_width": 0.311,
            "arrows": true
        },
        {
            "edge": [
                1293,
                18
            ],
            "edge_color": "#17becf",
            "edge_width": 0.28250000000000003,
            "arrows": true
        },
        {
            "edge": [
                1048,
                18
            ],
            "edge_color": "#17becf",
            "edge_width": 0.26349999999999996,
            "arrows": true
        },
        {
            "edge": [
                655,
                1048
            ],
            "edge_color": "#17becf",
            "edge_width": 0.3905,
            "arrows": true
        },
        {
            "edge": [
                695,
                1048
            ],
            "edge_color": "#17becf",
            "edge_width": 0.32899999999999996,
            "arrows": true
        },
        {
            "edge": [
                961,
                1048
            ],
            "edge_color": "#17becf",
            "edge_width": 0.34049999999999997,
            "arrows": true
        },
        {
            "edge": [
                1012,
                1048
            ],
            "edge_color": "#17becf",
            "edge_width": 0.3195,
            "arrows": true
        },
        {
            "edge": [
                18,
                416
            ],
            "edge_color": "#17becf",
            "edge_width": 0.3125,
            "arrows": true
        },
        {
            "edge": [
                63,
                416
            ],
            "edge_color": "#17becf",
            "edge_width": 0.3295,
            "arrows": true
        },
        {
            "edge": [
                961,
                416
            ],
            "edge_color": "#17becf",
            "edge_width": 0.2845,
            "arrows": true
        },
        {
            "edge": [
                1012,
                416
            ],
            "edge_color": "#17becf",
            "edge_width": 0.32,
            "arrows": true
        },
        {
            "edge": [
                655,
                1066
            ],
            "edge_color": "#17becf",
            "edge_width": 0.3935,
            "arrows": true
        },
        {
            "edge": [
                961,
                1066
            ],
            "edge_color": "#17becf",
            "edge_width": 0.303,
            "arrows": true
        },
        {
            "edge": [
                1012,
                1066
            ],
            "edge_color": "#17becf",
            "edge_width": 0.279,
            "arrows": true
        },
        {
            "edge": [
                530,
                686
            ],
            "edge_color": "#17becf",
            "edge_width": 0.27199999999999996,
            "arrows": true
        },
        {
            "edge": [
                655,
                695
            ],
            "edge_color": "#17becf",
            "edge_width": 0.385,
            "arrows": true
        },
        {
            "edge": [
                184,
                695
            ],
            "edge_color": "#17becf",
            "edge_width": 0.2755,
            "arrows": true
        },
        {
            "edge": [
                961,
                695
            ],
            "edge_color": "#17becf",
            "edge_width": 0.3025,
            "arrows": true
        },
        {
            "edge": [
                1012,
                695
            ],
            "edge_color": "#17becf",
            "edge_width": 0.2585,
            "arrows": true
        },
        {
            "edge": [
                63,
                572
            ],
            "edge_color": "#17becf",
            "edge_width": 0.288,
            "arrows": true
        },
        {
            "edge": [
                961,
                572
            ],
            "edge_color": "#17becf",
            "edge_width": 0.323,
            "arrows": true
        },
        {
            "edge": [
                18,
                63
            ],
            "edge_color": "#17becf",
            "edge_width": 0.28500000000000003,
            "arrows": true
        },
        {
            "edge": [
                587,
                63
            ],
            "edge_color": "#17becf",
            "edge_width": 0.254,
            "arrows": true
        },
        {
            "edge": [
                40,
                961
            ],
            "edge_color": "#17becf",
            "edge_width": 0.323,
            "arrows": true
        },
        {
            "edge": [
                47,
                70
            ],
            "edge_color": "#17becf",
            "edge_width": 0.2885,
            "arrows": true
        },
        {
            "edge": [
                587,
                585
            ],
            "edge_color": "#17becf",
            "edge_width": 0.302,
            "arrows": true
        },
        {
            "edge": [
                47,
                74
            ],
            "edge_color": "#17becf",
            "edge_width": 0.2765,
            "arrows": true
        },
        {
            "edge": [
                70,
                74
            ],
            "edge_color": "#17becf",
            "edge_width": 0.266,
            "arrows": true
        },
        {
            "edge": [
                18,
                1012
            ],
            "edge_color": "#17becf",
            "edge_width": 0.2835,
            "arrows": true
        },
        {
            "edge": [
                47,
                16924
            ],
            "edge_color": "#BEBEBE",
            "edge_width": 1.0315,
            "arrows": false
        },
        {
            "edge": [
                47,
                16892
            ],
            "edge_color": "#BEBEBE",
            "edge_width": 1.141,
            "arrows": false
        },
        {
            "edge": [
                1066,
                1048
            ],
            "edge_color": "#BEBEBE",
            "edge_width": 1.5179999999999998,
            "arrows": false
        },
        {
            "edge": [
                16924,
                51
            ],
            "edge_color": "#BEBEBE",
            "edge_width": 1.3175000000000001,
            "arrows": false
        },
        {
            "edge": [
                74,
                16924
            ],
            "edge_color": "#BEBEBE",
            "edge_width": 1.0339999999999998,
            "arrows": false
        },
        {
            "edge": [
                74,
                16892
            ],
            "edge_color": "#BEBEBE",
            "edge_width": 1.12,
            "arrows": false
        },
        {
            "edge": [
                1012,
                184
            ],
            "edge_color": "#BEBEBE",
            "edge_width": 1.4305,
            "arrows": false
        },
        {
            "edge": [
                16892,
                51
            ],
            "edge_color": "#BEBEBE",
            "edge_width": 1.321,
            "arrows": false
        },
        {
            "edge": [
                16892,
                16924
            ],
            "edge_color": "#BEBEBE",
            "edge_width": 0.7795000000000001,
            "arrows": false
        }
    ]
}
