# Supplementary material for: Accurate and interpretable drug-drug interaction prediction enabled by knowledge subgraph learning
Source: Commun Med (Lond). 2024 Mar 28;4:59. doi: 10.1038/s43856-024-00486-y (PMC10978847; doi:10.1038/s43856-024-00486-y)
Supplement: Supplementary file 4 — Supplementary Data 1 [file 43856_2024_486_MOESM4_ESM.zip › supplementary_data/fig3/b/knowledge_subgraph_wo_resemble.txt]

{
    "nodes": [
        {
            "node": 309,
            "node_size": 400,
            "node_color": "#17becf",
            "node_shape": "P"
        },
        {
            "node": 610,
            "node_size": 400,
            "node_color": "#17becf",
            "node_shape": "*"
        },
        {
            "node": 16879,
            "node_size": 400,
            "node_color": "#BEBEBE",
            "node_shape": "o"
        },
        {
            "node": 648,
            "node_size": 400,
            "node_color": "#17becf",
            "node_shape": "o"
        },
        {
            "node": 141,
            "node_size": 400,
            "node_color": "#17becf",
            "node_shape": "o"
        },
        {
            "node": 173,
            "node_size": 400,
            "node_color": "#17becf",
            "node_shape": "o"
        },
        {
            "node": 1465,
            "node_size": 400,
            "node_color": "#17becf",
            "node_shape": "o"
        },
        {
            "node": 955,
            "node_size": 400,
            "node_color": "#17becf",
            "node_shape": "o"
        },
        {
            "node": 191,
            "node_size": 400,
            "node_color": "#17becf",
            "node_shape": "o"
        },
        {
            "node": 198,
            "node_size": 400,
            "node_color": "#17becf",
            "node_shape": "o"
        },
        {
            "node": 76,
            "node_size": 400,
            "node_color": "#17becf",
            "node_shape": "o"
        },
        {
            "node": 989,
            "node_size": 400,
            "node_color": "#17becf",
            "node_shape": "o"
        },
        {
            "node": 635,
            "node_size": 400,
            "node_color": "#17becf",
            "node_shape": "o"
        },
        {
            "node": 381,
            "node_size": 400,
            "node_color": "#17becf",
            "node_shape": "o"
        }
    ],
    "edges": [
        {
            "edge": [
                648,
                610
            ],
            "edge_color": "#17becf",
            "edge_width": 0.8325,
            "arrows": true
        },
        {
            "edge": [
                141,
                610
            ],
            "edge_color": "#17becf",
            "edge_width": 0.4405,
            "arrows": true
        },
        {
            "edge": [
                173,
                610
            ],
            "edge_color": "#17becf",
            "edge_width": 0.39399999999999996,
            "arrows": true
        },
        {
            "edge": [
                1465,
                610
            ],
            "edge_color": "#17becf",
            "edge_width": 0.444,
            "arrows": true
        },
        {
            "edge": [
                955,
                610
            ],
            "edge_color": "#17becf",
            "edge_width": 0.2835,
            "arrows": true
        },
        {
            "edge": [
                191,
                610
            ],
            "edge_color": "#17becf",
            "edge_width": 0.599,
            "arrows": true
        },
        {
            "edge": [
                198,
                610
            ],
            "edge_color": "#17becf",
            "edge_width": 0.475,
            "arrows": true
        },
        {
            "edge": [
                635,
                610
            ],
            "edge_color": "#17becf",
            "edge_width": 0.3485,
            "arrows": true
        },
        {
            "edge": [
                381,
                610
            ],
            "edge_color": "#17becf",
            "edge_width": 0.5135,
            "arrows": true
        },
        {
            "edge": [
                309,
                648
            ],
            "edge_color": "#17becf",
            "edge_width": 0.34099999999999997,
            "arrows": true
        },
        {
            "edge": [
                141,
                648
            ],
            "edge_color": "#17becf",
            "edge_width": 0.375,
            "arrows": true
        },
        {
            "edge": [
                173,
                648
            ],
            "edge_color": "#17becf",
            "edge_width": 0.37650000000000006,
            "arrows": true
        },
        {
            "edge": [
                1465,
                648
            ],
            "edge_color": "#17becf",
            "edge_width": 0.42999999999999994,
            "arrows": true
        },
        {
            "edge": [
                198,
                648
            ],
            "edge_color": "#17becf",
            "edge_width": 0.436,
            "arrows": true
        },
        {
            "edge": [
                381,
                648
            ],
            "edge_color": "#17becf",
            "edge_width": 0.49549999999999994,
            "arrows": true
        },
        {
            "edge": [
                173,
                141
            ],
            "edge_color": "#17becf",
            "edge_width": 0.439,
            "arrows": true
        },
        {
            "edge": [
                198,
                141
            ],
            "edge_color": "#17becf",
            "edge_width": 0.513,
            "arrows": true
        },
        {
            "edge": [
                1465,
                173
            ],
            "edge_color": "#17becf",
            "edge_width": 0.48550000000000004,
            "arrows": true
        },
        {
            "edge": [
                309,
                1465
            ],
            "edge_color": "#17becf",
            "edge_width": 0.376,
            "arrows": true
        },
        {
            "edge": [
                141,
                1465
            ],
            "edge_color": "#17becf",
            "edge_width": 0.4605,
            "arrows": true
        },
        {
            "edge": [
                955,
                1465
            ],
            "edge_color": "#17becf",
            "edge_width": 0.32399999999999995,
            "arrows": true
        },
        {
            "edge": [
                173,
                955
            ],
            "edge_color": "#17becf",
            "edge_width": 0.4445,
            "arrows": true
        },
        {
            "edge": [
                309,
                191
            ],
            "edge_color": "#17becf",
            "edge_width": 0.3755,
            "arrows": true
        },
        {
            "edge": [
                648,
                191
            ],
            "edge_color": "#17becf",
            "edge_width": 0.7685,
            "arrows": true
        },
        {
            "edge": [
                173,
                191
            ],
            "edge_color": "#17becf",
            "edge_width": 0.4845,
            "arrows": true
        },
        {
            "edge": [
                1465,
                191
            ],
            "edge_color": "#17becf",
            "edge_width": 0.5295,
            "arrows": true
        },
        {
            "edge": [
                955,
                191
            ],
            "edge_color": "#17becf",
            "edge_width": 0.322,
            "arrows": true
        },
        {
            "edge": [
                198,
                191
            ],
            "edge_color": "#17becf",
            "edge_width": 0.501,
            "arrows": true
        },
        {
            "edge": [
                309,
                198
            ],
            "edge_color": "#17becf",
            "edge_width": 0.393,
            "arrows": true
        },
        {
            "edge": [
                955,
                198
            ],
            "edge_color": "#17becf",
            "edge_width": 0.3505,
            "arrows": true
        },
        {
            "edge": [
                381,
                198
            ],
            "edge_color": "#17becf",
            "edge_width": 0.5920000000000001,
            "arrows": true
        },
        {
            "edge": [
                173,
                635
            ],
            "edge_color": "#17becf",
            "edge_width": 0.4255,
            "arrows": true
        },
        {
            "edge": [
                309,
                381
            ],
            "edge_color": "#17becf",
            "edge_width": 0.3245,
            "arrows": true
        },
        {
            "edge": [
                141,
                381
            ],
            "edge_color": "#17becf",
            "edge_width": 0.4065,
            "arrows": true
        },
        {
            "edge": [
                173,
                381
            ],
            "edge_color": "#17becf",
            "edge_width": 0.5495,
            "arrows": true
        },
        {
            "edge": [
                955,
                381
            ],
            "edge_color": "#17becf",
            "edge_width": 0.28,
            "arrows": true
        },
        {
            "edge": [
                309,
                76
            ],
            "edge_color": "#BEBEBE",
            "edge_width": 1.449,
            "arrows": false
        },
        {
            "edge": [
                309,
                989
            ],
            "edge_color": "#BEBEBE",
            "edge_width": 1.464,
            "arrows": false
        },
        {
            "edge": [
                309,
                16879
            ],
            "edge_color": "#BEBEBE",
            "edge_width": 2.003,
            "arrows": false
        },
        {
            "edge": [
                610,
                76
            ],
            "edge_color": "#BEBEBE",
            "edge_width": 1.0485,
            "arrows": false
        },
        {
            "edge": [
                16879,
                610
            ],
            "edge_color": "#BEBEBE",
            "edge_width": 3.2655000000000003,
            "arrows": false
        },
        {
            "edge": [
                648,
                955
            ],
            "edge_color": "#BEBEBE",
            "edge_width": 1.562,
            "arrows": false
        },
        {
            "edge": [
                76,
                989
            ],
            "edge_color": "#BEBEBE",
            "edge_width": 1.046,
            "arrows": false
        },
        {
            "edge": [
                16879,
                76
            ],
            "edge_color": "#BEBEBE",
            "edge_width": 1.3569999999999998,
            "arrows": false
        },
        {
            "edge": [
                16879,
                989
            ],
            "edge_color": "#BEBEBE",
            "edge_width": 1.3949999999999998,
            "arrows": false
        }
    ]
}
